# Supplementary material for: Interpretation of Genomic Variants Using a Unified Biological Network Approach
Source: PLoS Comput Biol. 2013 Mar 7;9(3):e1002886. doi: 10.1371/journal.pcbi.1002886 (PMC3591262; doi:10.1371/journal.pcbi.1002886)
Supplement: Table S8 — Network properties and functional indispensability scores for all genes. (TXT) [file pcbi.1002886.s010.txt]

GENE_NAME	SIGNIFICANCE_SCORE	PPI_DEGREE	METABOLIC_DEGREE	GENETIC_DEGREE	PHOS_DEGREE	REGULATORY_DEGREE	SIGNALING_DEGREE	MULTINET_DEGREE	NUM_NETWORKS	NUM_INTERFACES	PREDICTED_INDISPENSABILITY_SCORE
A1BG	1	1	NA	NA	NA	NA	NA	1	1	NA	0.65927761647298
A1CF	1	5	NA	NA	NA	NA	NA	5	1	NA	0.542316824803263
A2BP1	1	NA	NA	NA	NA	2	NA	2	1	NA	0.674766596728178
A2LD1	1	NA	NA	NA	NA	NA	NA	NA	0	NA	0.135396893021676
A2M	2	16	NA	NA	NA	4	NA	20	2	NA	0.930380431714086
A2ML1	1	NA	NA	NA	NA	NA	NA	NA	0	NA	0.154649809425639
A4GALT	2	NA	NA	NA	NA	NA	NA	NA	0	NA	0.100979845344790
A4GNT	1	NA	NA	NA	NA	NA	NA	NA	0	NA	0.148436449587239
AAAS	2	NA	NA	NA	NA	2	NA	2	1	NA	0.537758866542784
AACS	1	NA	16	NA	NA	NA	NA	14	1	NA	0.779725884789571
AADAC	1	NA	13	NA	NA	NA	NA	7	1	NA	0.672806845631442
AADACL2	1	NA	NA	NA	NA	NA	NA	NA	0	NA	0.186706125116387
AADACL3	1	NA	NA	NA	NA	NA	NA	NA	0	NA	0.070422688089105
AADACL4	1	NA	NA	NA	NA	1	NA	1	1	NA	0.327168817346435
AADAT	1	NA	10	NA	3	1	NA	10	3	NA	0.994750614986312
AAED1	1	NA	NA	NA	NA	NA	NA	NA	0	NA	0.114371359811310
AAGAB	1	1	NA	NA	NA	4	NA	5	2	NA	0.965117617036297
AAK1	1	NA	NA	NA	39	1	NA	39	2	NA	0.446128515592442
AAMP	1	NA	NA	NA	NA	4	NA	4	1	NA	0.628152374341873
AANAT	1	1	2	NA	NA	1	NA	4	3	NA	0.992834629612433
AARS	2	NA	12	NA	NA	3	NA	9	2	NA	0.95787625227879
AARS2	1	1	12	NA	NA	1	NA	8	3	NA	0.991595899413003
AARSD1	1	NA	NA	NA	NA	NA	NA	NA	0	NA	0.0536558707497857
AASDH	1	NA	8	NA	NA	NA	NA	3	1	NA	0.80143430066857
AASDHPPT	1	4	8	NA	NA	NA	NA	7	2	NA	0.994858749413114
AASS	2	3	7	NA	NA	NA	NA	6	2	NA	0.987275453270369
AATF	1	14	NA	NA	NA	5	NA	19	2	NA	0.894152686559017
AATK	1	1	NA	NA	NA	NA	NA	1	1	NA	0.733427833609564
ABAT	2	1	27	NA	NA	1	NA	17	3	NA	0.9397676523307
ABCA1	2	13	NA	NA	NA	NA	NA	13	1	NA	0.693606622902366
ABCA10	1	NA	NA	NA	NA	1	NA	1	1	NA	0.0398933302850705
ABCA11P	1	NA	NA	NA	NA	3	NA	3	1	NA	0.340912402459394
ABCA12	2	NA	NA	NA	NA	NA	NA	NA	0	NA	0.137731088916452
ABCA13	2	NA	NA	NA	NA	NA	NA	NA	0	NA	0.06883655863008
ABCA17P	1	NA	NA	NA	NA	5	NA	5	1	NA	0.471208295418694
ABCA2	1	1	NA	NA	NA	1	NA	2	2	NA	0.887994327027512
ABCA3	2	NA	NA	NA	NA	5	NA	5	1	NA	0.737333579898286
ABCA4	2	1	NA	NA	NA	NA	NA	1	1	NA	0.704432693703314
ABCA5	1	NA	NA	NA	NA	1	NA	1	1	NA	0.0698242467193086
ABCA6	1	NA	NA	NA	NA	NA	NA	NA	0	NA	0.11609524584075
ABCA7	0	NA	NA	NA	NA	3	NA	3	1	NA	0.391547463017258
ABCA8	1	NA	NA	NA	NA	NA	NA	NA	0	NA	0.154443778935168
ABCA9	1	NA	NA	NA	NA	NA	NA	NA	0	NA	0.171886494171955
ABCB1	2	1	NA	NA	NA	NA	NA	1	1	NA	0.51926378609142
ABCB10	1	NA	NA	NA	NA	7	NA	7	1	NA	0.665082300158133
ABCB11	2	NA	NA	NA	NA	NA	NA	NA	0	NA	0.176113618117090
ABCB4	2	NA	NA	NA	NA	NA	NA	NA	0	NA	0.135463690109064
ABCB5	1	NA	NA	NA	NA	NA	NA	NA	0	NA	0.129622131038323
ABCB6	1	NA	NA	NA	NA	2	NA	2	1	NA	0.557883554531739
ABCB7	2	2	NA	NA	NA	NA	NA	2	1	NA	0.168890809081556
ABCB8	1	1	NA	NA	NA	6	NA	7	2	NA	0.947334906995041
ABCB9	1	NA	NA	NA	NA	NA	NA	NA	0	NA	0.275440463016455
ABCC1	1	NA	NA	NA	NA	NA	NA	NA	0	NA	0.290838960971395
ABCC10	1	NA	NA	NA	NA	NA	NA	NA	0	NA	0.153834331074105
ABCC11	1	NA	NA	NA	NA	1	NA	1	1	NA	0.27040470741786
ABCC12	1	1	NA	NA	NA	NA	NA	1	1	NA	0.463877293003647
ABCC2	2	3	NA	NA	NA	3	NA	6	2	NA	0.782048653654636
ABCC3	1	NA	NA	NA	NA	4	NA	4	1	NA	0.580525648961695
ABCC4	1	1	NA	NA	NA	NA	NA	1	1	NA	0.735129096705468
ABCC5	1	NA	NA	NA	NA	6	NA	6	1	NA	0.723691036143714
ABCC6	2	NA	NA	NA	NA	NA	NA	NA	0	NA	0.158685377910546
ABCC8	2	2	NA	NA	NA	NA	NA	2	1	NA	0.717661623789387
ABCC9	2	2	NA	NA	NA	NA	NA	2	1	NA	0.762493925775111
ABCD1	2	5	NA	NA	NA	NA	NA	5	1	NA	0.783215763281755
ABCD2	1	2	NA	NA	NA	2	NA	4	2	NA	0.929476505725257
ABCD3	2	12	NA	NA	NA	1	NA	13	2	NA	0.80570048752013
ABCD4	1	3	NA	NA	NA	NA	NA	3	1	NA	0.412590269250382
ABCE1	1	6	NA	NA	NA	1	NA	7	2	NA	0.851043305944724
ABCF1	1	1	NA	NA	NA	3	NA	4	2	NA	0.950010387971649
ABCF2	1	1	NA	NA	1	3	NA	5	3	NA	0.98900376895822
ABCF3	1	6	NA	NA	NA	2	NA	8	2	NA	0.893234747780459
ABCG1	1	NA	NA	NA	NA	3	NA	3	1	NA	0.516759620420317
ABCG2	1	NA	NA	NA	NA	NA	NA	NA	0	NA	0.166302378250483
ABCG4	1	NA	NA	NA	NA	NA	NA	NA	0	NA	0.449964960264766
ABCG5	2	1	NA	NA	NA	NA	NA	1	1	NA	0.663880317800132
ABCG8	2	1	NA	NA	NA	NA	NA	1	1	NA	0.676410901839125
ABHD1	1	NA	NA	NA	NA	NA	NA	NA	0	NA	0.114371359811310
ABHD10	1	2	NA	NA	NA	1	NA	3	2	NA	0.903404741917064
ABHD11	1	NA	NA	NA	NA	4	NA	4	1	NA	0.510119733583969
ABHD12	1	NA	NA	NA	NA	NA	NA	NA	0	NA	0.23221164704617
ABHD12B	1	NA	NA	NA	NA	1	NA	1	1	NA	0.42098918596198
ABHD13	1	NA	NA	NA	NA	NA	NA	NA	0	NA	0.307483654878265
ABHD14A	1	NA	NA	NA	NA	NA	NA	NA	0	NA	0.117933834243739
ABHD14B	0	NA	NA	NA	NA	1	NA	1	1	NA	0.114900399599488
ABHD15	1	NA	NA	NA	NA	NA	NA	NA	0	NA	0.295332140839461
ABHD16A	1	NA	NA	NA	NA	NA	NA	NA	0	NA	0.114371359811310
ABHD16B	1	NA	NA	NA	NA	NA	NA	NA	0	NA	0.114371359811310
ABHD2	1	NA	NA	NA	NA	4	NA	4	1	NA	0.695025267765382
ABHD3	1	NA	NA	NA	NA	NA	NA	NA	0	NA	0.283671290935385
ABHD4	1	NA	NA	NA	NA	5	NA	5	1	NA	0.804191475003038
ABHD5	2	NA	NA	NA	NA	2	NA	2	1	NA	0.282681495523763
ABHD6	1	NA	NA	NA	NA	NA	NA	NA	0	NA	0.179230319229265
ABHD8	1	NA	NA	NA	NA	1	NA	1	1	NA	0.331176998767068
ABI1	1	15	NA	NA	NA	NA	NA	15	1	2	0.707376306573419
ABI2	1	14	NA	NA	160	1	NA	163	3	2	0.988335963082744
ABI3	1	13	NA	NA	NA	1	NA	14	2	NA	0.799464895426046
ABI3BP	1	3	NA	NA	NA	NA	NA	3	1	NA	0.570508106901064
ABL1	1	72	NA	NA	NA	29	NA	101	2	5	0.999940044788594
ABL2	1	6	NA	NA	27	1	NA	34	3	2	0.983610823857357
ABLIM1	1	13	NA	NA	NA	1	NA	14	2	NA	0.798943039951219
ABLIM2	1	1	NA	NA	NA	2	NA	3	2	NA	0.92212995499691
ABLIM3	1	1	NA	NA	NA	2	NA	3	2	NA	0.912268646358372
ABO	1	NA	NA	NA	NA	NA	NA	NA	0	NA	0.185744561870803
ABP1	1	NA	29	NA	NA	NA	NA	25	1	NA	0.689930955775418
ABR	1	NA	NA	NA	NA	1	NA	1	1	NA	0.528427855508353
ABRA	1	NA	NA	NA	NA	NA	NA	NA	0	NA	0.0118136064450005
ABRACL	1	NA	NA	NA	NA	NA	NA	NA	0	NA	0.114371359811310
ABT1	1	NA	NA	NA	NA	5	NA	5	1	NA	0.699469108700908
ABTB1	1	1	NA	NA	NA	NA	NA	1	1	NA	0.564121658811835
ABTB2	1	5	NA	NA	NA	1	NA	6	2	NA	0.877407292571
AC002310.11	1	NA	NA	NA	NA	NA	NA	NA	0	NA	0.114371359811310
AC002310.13	1	NA	NA	NA	NA	NA	NA	NA	0	NA	0.114371359811310
AC002321.1	1	NA	NA	NA	NA	NA	NA	NA	0	NA	0.0712321878794732
AC002321.2	1	NA	NA	NA	NA	NA	NA	NA	0	NA	0.114371359811310
AC002365.1	1	NA	NA	NA	NA	NA	NA	NA	0	NA	0.114371359811310
AC002472.13	1	NA	NA	NA	NA	NA	NA	NA	0	NA	0.114371359811310
AC002511.4	1	NA	NA	NA	NA	NA	NA	NA	0	NA	0.114371359811310
AC002553.1	1	NA	NA	NA	NA	NA	NA	NA	0	NA	0.114371359811310
AC003070.1	1	NA	NA	NA	NA	NA	NA	NA	0	NA	0.114371359811310
AC003101.1	1	NA	NA	NA	NA	NA	NA	NA	0	NA	0.114371359811310
AC003102.1	1	NA	NA	NA	NA	NA	NA	NA	0	NA	0.114371359811310
AC003682.1	1	NA	NA	NA	NA	NA	NA	NA	0	NA	0.114371359811310
AC004017.1	1	NA	NA	NA	NA	NA	NA	NA	0	NA	0.024177354417325
AC004148.1	1	NA	NA	NA	NA	NA	NA	NA	0	NA	0.0251822378726785
AC004223.1	1	NA	NA	NA	NA	NA	NA	NA	0	NA	0.114371359811310
AC004231.7	1	NA	NA	NA	NA	NA	NA	NA	0	NA	0.114371359811310
AC004258.1	1	NA	NA	NA	NA	NA	NA	NA	0	NA	0.135984498271484
AC004381.6	1	NA	NA	NA	NA	NA	NA	NA	0	NA	0.114371359811310
AC004696.1	1	NA	NA	NA	NA	NA	NA	NA	0	NA	0.114371359811310
AC004790.1	1	NA	NA	NA	NA	NA	NA	NA	0	NA	0.114371359811310
AC004847.1	1	NA	NA	NA	NA	NA	NA	NA	0	NA	0.114371359811310
AC004863.1	0	NA	NA	NA	NA	NA	NA	NA	0	NA	0.12933237434095
AC004876.1	1	NA	NA	NA	NA	NA	NA	NA	0	NA	0.0527302308736695
AC004980.12	1	NA	NA	NA	NA	NA	NA	NA	0	NA	0.114371359811310
AC005003.1	1	NA	NA	NA	NA	NA	NA	NA	0	NA	0.114371359811310
AC005008.2	1	NA	NA	NA	NA	NA	NA	NA	0	NA	0.0652242018964366
AC005035.1	1	NA	NA	NA	NA	NA	NA	NA	0	NA	0.114371359811310
AC005071.3	1	NA	NA	NA	NA	NA	NA	NA	0	NA	0.114371359811310
AC005082.1	1	NA	NA	NA	NA	NA	NA	NA	0	NA	0.114371359811310
AC005323.1	1	NA	NA	NA	NA	NA	NA	NA	0	NA	0.114371359811310
AC005324.8-001	1	NA	NA	NA	NA	NA	NA	NA	0	NA	0.114371359811310
AC005392.1	1	NA	NA	NA	NA	NA	NA	NA	0	NA	0.114371359811310
AC005481.5	1	NA	NA	NA	NA	NA	NA	NA	0	NA	0.114371359811310
AC005493.1	1	NA	NA	NA	NA	NA	NA	NA	0	NA	0.114371359811310
AC005544.1	1	NA	NA	NA	NA	NA	NA	NA	0	NA	0.146635475248672
AC005594.1	1	NA	NA	NA	NA	NA	NA	NA	0	NA	0.114371359811310
AC005609.1	1	NA	NA	NA	NA	NA	NA	NA	0	NA	0.114371359811310
AC005702.1	1	NA	NA	NA	NA	NA	NA	NA	0	NA	0.0104576567654046
AC005726.6	1	NA	NA	NA	NA	NA	NA	NA	0	NA	0.114371359811310
AC005754.1	1	NA	NA	NA	NA	NA	NA	NA	0	NA	0.114371359811310
AC005838.1	1	NA	NA	NA	NA	NA	NA	NA	0	NA	0.114371359811310
AC005840.2	0	NA	NA	NA	NA	NA	NA	NA	0	NA	0.114371359811310
AC005841.1	1	NA	NA	NA	NA	NA	NA	NA	0	NA	0.251485041087967
AC005863.1	1	NA	NA	NA	NA	NA	NA	NA	0	NA	0.344856821524974
AC006035.2	1	NA	NA	NA	NA	NA	NA	NA	0	NA	0.114371359811310
AC006050.2	1	NA	NA	NA	NA	NA	NA	NA	0	NA	0.114371359811310
AC006070.1	0	NA	NA	NA	NA	NA	NA	NA	0	NA	0.0597598846556082
AC006156.1	1	NA	NA	NA	NA	NA	NA	NA	0	NA	0.134628274188020
AC006156.2	1	NA	NA	NA	NA	NA	NA	NA	0	NA	0.114371359811310
AC006271.2	1	NA	NA	NA	NA	NA	NA	NA	0	NA	0.00504140983465484
AC006276.7	1	NA	NA	NA	NA	NA	NA	NA	0	NA	0.114371359811310
AC006305.1	1	NA	NA	NA	NA	NA	NA	NA	0	NA	0.114371359811310
AC006372.1	1	NA	NA	NA	NA	NA	NA	NA	0	NA	0.114371359811310
AC006449.1	1	NA	NA	NA	NA	NA	NA	NA	0	NA	0.114371359811310
AC006455.1	1	NA	NA	NA	NA	NA	NA	NA	0	NA	0.114371359811310
AC006465.3	1	NA	NA	NA	NA	NA	NA	NA	0	NA	0.114371359811310
AC006486.1	1	NA	NA	NA	NA	NA	NA	NA	0	NA	0.114371359811310
AC006547.14	1	NA	NA	NA	NA	NA	NA	NA	0	NA	0.114371359811310
AC006946.15	1	NA	NA	NA	NA	NA	NA	NA	0	NA	0.114371359811310
AC007228.1	1	NA	NA	NA	NA	NA	NA	NA	0	NA	0.114371359811310
AC007308.1	1	NA	NA	NA	NA	NA	NA	NA	0	NA	0.114371359811310
AC007390.5	1	NA	NA	NA	NA	NA	NA	NA	0	NA	0.114371359811310
AC007401.2	1	NA	NA	NA	NA	NA	NA	NA	0	NA	0.114371359811310
AC007405.2	1	NA	NA	NA	NA	NA	NA	NA	0	NA	0.114371359811310
AC007405.7	1	NA	NA	NA	NA	NA	NA	NA	0	NA	0.114371359811310
AC007431.1	1	NA	NA	NA	NA	NA	NA	NA	0	NA	0.12270991587692
AC007557.1	1	NA	NA	NA	NA	NA	NA	NA	0	NA	0.114371359811310
AC007613.1	0	NA	NA	NA	NA	NA	NA	NA	0	NA	0.114371359811310
AC007621.1	1	NA	NA	NA	NA	NA	NA	NA	0	NA	0.114371359811310
AC007663.1	1	NA	NA	NA	NA	NA	NA	NA	0	NA	0.114371359811310
AC007952.1	1	NA	NA	NA	NA	NA	NA	NA	0	NA	0.218995609165747
AC007952.5	1	NA	NA	NA	NA	NA	NA	NA	0	NA	0.307483654878265
AC007952.6	1	NA	NA	NA	NA	NA	NA	NA	0	NA	0.114371359811310
AC007956.1	1	NA	NA	NA	NA	NA	NA	NA	0	NA	0.00148942772363872
AC008038.1	1	NA	NA	NA	NA	NA	NA	NA	0	NA	0.114371359811310
AC008060.7	1	NA	NA	NA	NA	NA	NA	NA	0	NA	0.114371359811310
AC008073.5	1	NA	NA	NA	NA	NA	NA	NA	0	NA	0.114371359811310
AC008073.6	1	NA	NA	NA	NA	NA	NA	NA	0	NA	0.114371359811310
AC008103.1	1	NA	NA	NA	NA	NA	NA	NA	0	NA	0.0887579639233569
AC008132.1	1	NA	NA	NA	NA	NA	NA	NA	0	NA	0.0113984247655009
AC008132.13	1	NA	NA	NA	NA	NA	NA	NA	0	NA	0.114371359811310
AC008271.1	1	NA	NA	NA	NA	NA	NA	NA	0	NA	0.114371359811310
AC008394.1	1	NA	NA	NA	NA	NA	NA	NA	0	NA	0.114371359811310
AC008447.1	1	NA	NA	NA	NA	NA	NA	NA	0	NA	0.114371359811310
AC008537.1	1	NA	NA	NA	NA	NA	NA	NA	0	NA	0.114371359811310
AC008537.2	1	NA	NA	NA	NA	NA	NA	NA	0	NA	0.114371359811310
AC008676.1	1	NA	NA	NA	NA	NA	NA	NA	0	NA	0.114371359811310
AC008676.2	0	NA	NA	NA	NA	NA	NA	NA	0	NA	0.114371359811310
AC008686.1	1	NA	NA	NA	NA	NA	NA	NA	0	NA	0.00440791403141642
AC008687.1	1	NA	NA	NA	NA	NA	NA	NA	0	NA	0.114371359811310
AC008735.15	1	NA	NA	NA	NA	NA	NA	NA	0	NA	0.114371359811310
AC008993.1	1	NA	NA	NA	NA	NA	NA	NA	0	NA	0.114371359811310
AC009041.5	0	NA	NA	NA	NA	NA	NA	NA	0	NA	0.133750819164473
AC009065.1	1	NA	NA	NA	NA	NA	NA	NA	0	NA	0.0883785914952306
AC009113.1	1	NA	NA	NA	NA	NA	NA	NA	0	NA	0.154978486109099
AC009120.10	1	NA	NA	NA	NA	NA	NA	NA	0	NA	0.114371359811310
AC009133.19	1	NA	NA	NA	NA	NA	NA	NA	0	NA	0.114371359811310
AC009133.21	1	NA	NA	NA	NA	NA	NA	NA	0	NA	0.114371359811310
AC009237.1	1	NA	NA	NA	NA	NA	NA	NA	0	NA	0.114371359811310
AC009336.1	1	NA	NA	NA	NA	NA	NA	NA	0	NA	0.0065764586403142
AC009365.3	1	NA	NA	NA	NA	NA	NA	NA	0	NA	0.114371359811310
AC009403.2	1	NA	NA	NA	NA	NA	NA	NA	0	NA	0.114371359811310
AC009892.10	1	NA	NA	NA	NA	NA	NA	NA	0	NA	0.114371359811310
AC010325.1	1	NA	NA	NA	NA	NA	NA	NA	0	NA	0.114371359811310
AC010336.1	1	NA	NA	NA	NA	NA	NA	NA	0	NA	0.114371359811310
AC010336.2	1	NA	NA	NA	NA	NA	NA	NA	0	NA	0.0946656109436843
AC010487.1	1	NA	NA	NA	NA	NA	NA	NA	0	NA	0.114371359811310
AC010507.1	1	NA	NA	NA	NA	NA	NA	NA	0	NA	0.114371359811310
AC010536.1	1	NA	NA	NA	NA	NA	NA	NA	0	NA	0.149433109407691
AC010536.2	1	NA	NA	NA	NA	NA	NA	NA	0	NA	0.123125909907950
AC010606.1	1	NA	NA	NA	NA	NA	NA	NA	0	NA	0.0480319798631045
AC010614.1	1	NA	NA	NA	NA	NA	NA	NA	0	NA	0.114371359811310
AC010872.2	1	NA	NA	NA	NA	NA	NA	NA	0	NA	0.114371359811310
AC010997.1	1	NA	NA	NA	NA	NA	NA	NA	0	NA	0.114371359811310
AC011043.1	1	NA	NA	NA	NA	NA	NA	NA	0	NA	0.114371359811310
AC011239.1	1	NA	NA	NA	NA	NA	NA	NA	0	NA	0.0512043421388562
AC011294.3	1	NA	NA	NA	NA	NA	NA	NA	0	NA	0.114371359811310
AC011298.2	1	NA	NA	NA	NA	NA	NA	NA	0	NA	0.114371359811310
AC011366.3	1	NA	NA	NA	NA	NA	NA	NA	0	NA	0.114371359811310
AC011443.1	1	NA	NA	NA	NA	NA	NA	NA	0	NA	0.206229276050209
AC011450.1	1	NA	NA	NA	NA	NA	NA	NA	0	NA	0.114371359811310
AC011467.1	1	NA	NA	NA	NA	NA	NA	NA	0	NA	0.114371359811310
AC011475.1	1	NA	NA	NA	NA	NA	NA	NA	0	NA	0.153058524397514
AC011484.1	1	NA	NA	NA	NA	NA	NA	NA	0	NA	0.112231625456036
AC011497.1	1	NA	NA	NA	NA	NA	NA	NA	0	NA	0.114371359811310
AC011498.1	1	NA	NA	NA	NA	NA	NA	NA	0	NA	0.114371359811310
AC011500.1	1	NA	NA	NA	NA	NA	NA	NA	0	NA	0.00927749064610049
AC011537.1	1	NA	NA	NA	NA	NA	NA	NA	0	NA	0.114371359811310
AC011551.2	1	NA	NA	NA	NA	NA	NA	NA	0	NA	0.114371359811310
AC011841.1	1	NA	NA	NA	NA	NA	NA	NA	0	NA	0.114371359811310
AC011997.1	1	NA	NA	NA	NA	NA	NA	NA	0	NA	0.114371359811310
AC012123.1	1	NA	NA	NA	NA	NA	NA	NA	0	NA	0.114371359811310
AC012215.1	1	NA	NA	NA	NA	NA	NA	NA	0	NA	0.112272414632775
AC012313.1	1	NA	NA	NA	NA	NA	NA	NA	0	NA	0.112272414632775
AC012314.11	1	NA	NA	NA	NA	NA	NA	NA	0	NA	0.114371359811310
AC012314.12	1	NA	NA	NA	NA	NA	NA	NA	0	NA	0.114371359811310
AC012314.13	1	NA	NA	NA	NA	NA	NA	NA	0	NA	0.114371359811310
AC012314.14	1	NA	NA	NA	NA	NA	NA	NA	0	NA	0.114371359811310
AC012314.16	1	NA	NA	NA	NA	NA	NA	NA	0	NA	0.114371359811310
AC012314.17	1	NA	NA	NA	NA	NA	NA	NA	0	NA	0.114371359811310
AC012314.3	1	NA	NA	NA	NA	NA	NA	NA	0	NA	0.114371359811310
AC012314.9	1	NA	NA	NA	NA	NA	NA	NA	0	NA	0.114371359811310
AC012318.1	1	NA	NA	NA	NA	NA	NA	NA	0	NA	0.114371359811310
AC012414.1	1	NA	NA	NA	NA	NA	NA	NA	0	NA	0.0864076109298428
AC012616.1	1	NA	NA	NA	NA	NA	NA	NA	0	NA	0.114371359811310
AC012652.1	1	NA	NA	NA	NA	NA	NA	NA	0	NA	0.114371359811310
AC013269.5	1	NA	NA	NA	NA	NA	NA	NA	0	NA	0.114371359811310
AC013461.1	1	NA	NA	NA	NA	NA	NA	NA	0	NA	0.114371359811310
AC013468.1	1	NA	NA	NA	NA	NA	NA	NA	0	NA	0.114371359811310
AC015804.1	1	NA	NA	NA	NA	NA	NA	NA	0	NA	0.114371359811310
AC015871.2	1	NA	NA	NA	NA	NA	NA	NA	0	NA	0.114371359811310
AC015917.1	1	NA	NA	NA	NA	NA	NA	NA	0	NA	0.114371359811310
AC015987.2	1	NA	NA	NA	NA	NA	NA	NA	0	NA	0.114371359811310
AC015989.1	1	NA	NA	NA	NA	NA	NA	NA	0	NA	0.114371359811310
AC016251.1	1	NA	NA	NA	NA	NA	NA	NA	0	NA	0.114371359811310
AC016586.1	1	NA	NA	NA	NA	NA	NA	NA	0	NA	0.180297884689662
AC016722.1	1	NA	NA	NA	NA	NA	NA	NA	0	NA	0.184878305724782
AC016722.2	1	NA	NA	NA	NA	NA	NA	NA	0	NA	0.114371359811310
AC016745.1	1	NA	NA	NA	NA	NA	NA	NA	0	NA	0.114371359811310
AC016757.1	1	NA	NA	NA	NA	NA	NA	NA	0	NA	0.0764652904433888
AC016757.3	1	NA	NA	NA	NA	NA	NA	NA	0	NA	0.114371359811310
AC017028.1	1	NA	NA	NA	NA	NA	NA	NA	0	NA	0.307483654878265
AC017104.2	1	NA	NA	NA	NA	NA	NA	NA	0	NA	0.114371359811310
AC018682.6	1	NA	NA	NA	NA	NA	NA	NA	0	NA	0.114371359811310
AC018692.1	1	NA	NA	NA	NA	NA	NA	NA	0	NA	0.114371359811310
AC018755.11	1	NA	NA	NA	NA	NA	NA	NA	0	NA	0.114371359811310
AC018755.8	0	NA	NA	NA	NA	NA	NA	NA	0	NA	0.087509057763048
AC018816.3	1	NA	NA	NA	NA	NA	NA	NA	0	NA	0.0936780563404453
AC018867.2	1	NA	NA	NA	NA	NA	NA	NA	0	NA	0.114371359811310
AC019173.1	1	NA	NA	NA	NA	NA	NA	NA	0	NA	0.114371359811310
AC019173.2	1	NA	NA	NA	NA	NA	NA	NA	0	NA	0.114371359811310
AC019294.2	1	NA	NA	NA	NA	NA	NA	NA	0	NA	0.114371359811310
AC019319.1	1	NA	NA	NA	NA	NA	NA	NA	0	NA	0.114371359811310
AC020766.1	1	NA	NA	NA	NA	NA	NA	NA	0	NA	0.114371359811310
AC020907.1	1	NA	NA	NA	NA	NA	NA	NA	0	NA	0.128138715588496
AC020907.3	1	NA	NA	NA	NA	NA	NA	NA	0	NA	0.199880641866587
AC021037.1	1	NA	NA	NA	NA	NA	NA	NA	0	NA	0.114371359811310
AC021066.1	1	NA	NA	NA	NA	NA	NA	NA	0	NA	0.0794143318870787
AC021146.1	1	NA	NA	NA	NA	NA	NA	NA	0	NA	0.114371359811310
AC021218.2	1	NA	NA	NA	NA	NA	NA	NA	0	NA	0.114371359811310
AC021593.1	1	NA	NA	NA	NA	NA	NA	NA	0	NA	0.114371359811310
AC021860.1	1	NA	NA	NA	NA	NA	NA	NA	0	NA	0.114371359811310
AC022098.1	1	NA	NA	NA	NA	NA	NA	NA	0	NA	0.114371359811310
AC022148.1	1	NA	NA	NA	NA	NA	NA	NA	0	NA	0.114371359811310
AC022415.1	1	NA	NA	NA	NA	NA	NA	NA	0	NA	0.114371359811310
AC022431.2	1	NA	NA	NA	NA	NA	NA	NA	0	NA	0.114371359811310
AC022498.1	1	NA	NA	NA	NA	NA	NA	NA	0	NA	0.114371359811310
AC022532.1	1	NA	NA	NA	NA	NA	NA	NA	0	NA	0.114371359811310
AC022692.1	1	NA	NA	NA	NA	NA	NA	NA	0	NA	0.114371359811310
AC022762.1	1	NA	NA	NA	NA	NA	NA	NA	0	NA	0.00545090112066397
AC023469.1	1	NA	NA	NA	NA	NA	NA	NA	0	NA	0.114371359811310
AC023590.1	1	NA	NA	NA	NA	NA	NA	NA	0	NA	0.114371359811310
AC023632.1	1	NA	NA	NA	NA	NA	NA	NA	0	NA	0.0874581745026533
AC024558.21	0	NA	NA	NA	NA	NA	NA	NA	0	NA	0.114371359811310
AC024563.1	1	NA	NA	NA	NA	NA	NA	NA	0	NA	0.114371359811310
AC024575.1	1	NA	NA	NA	NA	NA	NA	NA	0	NA	0.114371359811310
AC024580.1	1	NA	NA	NA	NA	NA	NA	NA	0	NA	0.00556991372030295
AC024940.1	1	NA	NA	NA	NA	NA	NA	NA	0	NA	0.114371359811310
AC025263.3	1	NA	NA	NA	NA	NA	NA	NA	0	NA	0.114371359811310
AC025278.1	1	NA	NA	NA	NA	NA	NA	NA	0	NA	0.192204443693358
AC025287.1	1	NA	NA	NA	NA	NA	NA	NA	0	NA	0.0470132852917031
AC026150.9	1	NA	NA	NA	NA	NA	NA	NA	0	NA	0.114371359811310
AC026458.1	1	NA	NA	NA	NA	NA	NA	NA	0	NA	0.114371359811310
AC026458.2	1	NA	NA	NA	NA	NA	NA	NA	0	NA	0.114371359811310
AC026703.1	1	NA	NA	NA	NA	NA	NA	NA	0	NA	0.114371359811310
AC027045.1	1	NA	NA	NA	NA	NA	NA	NA	0	NA	0.0469133292631762
AC027323.1	1	NA	NA	NA	NA	NA	NA	NA	0	NA	0.114371359811310
AC037459.4	1	NA	NA	NA	NA	NA	NA	NA	0	NA	0.114371359811310
AC037482.1	1	NA	NA	NA	NA	NA	NA	NA	0	NA	0.114371359811310
AC037482.2	1	NA	NA	NA	NA	NA	NA	NA	0	NA	0.114371359811310
AC037487.1	1	NA	NA	NA	NA	NA	NA	NA	0	NA	0.114371359811310
AC040160.1	1	NA	NA	NA	NA	NA	NA	NA	0	NA	0.114371359811310
AC051642.1	1	NA	NA	NA	NA	NA	NA	NA	0	NA	0.000880994237892983
AC053481.1	1	NA	NA	NA	NA	NA	NA	NA	0	NA	0.114371359811310
AC062017.1	1	NA	NA	NA	NA	NA	NA	NA	0	NA	0.114371359811310
AC063977.1	1	NA	NA	NA	NA	NA	NA	NA	0	NA	0.307483654878265
AC064874.1	1	NA	NA	NA	NA	NA	NA	NA	0	NA	0.00368314939046834
AC068020.1	1	NA	NA	NA	NA	NA	NA	NA	0	NA	0.114371359811310
AC068473.1	1	NA	NA	NA	NA	NA	NA	NA	0	NA	0.050326518037647
AC068533.7	1	NA	NA	NA	NA	NA	NA	NA	0	NA	0.114371359811310
AC069029.1	0	NA	NA	NA	NA	NA	NA	NA	0	NA	0.0487916519600653
AC069154.2	1	NA	NA	NA	NA	NA	NA	NA	0	NA	0.237025152146052
AC069257.9	1	NA	NA	NA	NA	NA	NA	NA	0	NA	0.114371359811310
AC069368.3	1	NA	NA	NA	NA	NA	NA	NA	0	NA	0.114371359811310
AC073043.2	1	NA	NA	NA	NA	NA	NA	NA	0	NA	0.114371359811310
AC073063.1	1	NA	NA	NA	NA	NA	NA	NA	0	NA	0.114371359811310
AC073082.1	1	NA	NA	NA	NA	NA	NA	NA	0	NA	0.114371359811310
AC073263.1	1	NA	NA	NA	NA	NA	NA	NA	0	NA	0.114371359811310
AC073343.1	1	NA	NA	NA	NA	NA	NA	NA	0	NA	0.114371359811310
AC073346.2	1	NA	NA	NA	NA	NA	NA	NA	0	NA	0.114371359811310
AC073348.1	1	NA	NA	NA	NA	NA	NA	NA	0	NA	0.114371359811310
AC073610.1	1	NA	NA	NA	NA	NA	NA	NA	0	NA	0.114371359811310
AC073610.5	1	NA	NA	NA	NA	NA	NA	NA	0	NA	0.114371359811310
AC074091.13	1	NA	NA	NA	NA	NA	NA	NA	0	NA	0.114371359811310
AC074212.3	1	NA	NA	NA	NA	NA	NA	NA	0	NA	0.114371359811310
AC074378.1	1	NA	NA	NA	NA	NA	NA	NA	0	NA	0.114371359811310
AC074378.2	1	NA	NA	NA	NA	NA	NA	NA	0	NA	0.114371359811310
AC074378.3	1	NA	NA	NA	NA	NA	NA	NA	0	NA	0.114371359811310
AC074389.6	1	NA	NA	NA	NA	NA	NA	NA	0	NA	0.114371359811310
AC078802.1	1	NA	NA	NA	NA	NA	NA	NA	0	NA	0.0898180932179217
AC078899.2	1	NA	NA	NA	NA	NA	NA	NA	0	NA	0.028864114393747
AC078953.1	1	NA	NA	NA	NA	NA	NA	NA	0	NA	0.114371359811310
AC079135.1	1	NA	NA	NA	NA	NA	NA	NA	0	NA	0.114371359811310
AC079341.1	1	NA	NA	NA	NA	NA	NA	NA	0	NA	0.114371359811310
AC079354.1	1	NA	NA	NA	NA	NA	NA	NA	0	NA	0.114371359811310
AC079612.1	0	NA	NA	NA	NA	NA	NA	NA	0	NA	0.00917170578446446
AC079953.1	1	NA	NA	NA	NA	NA	NA	NA	0	NA	0.114371359811310
AC083862.1	1	NA	NA	NA	NA	NA	NA	NA	0	NA	0.114371359811310
AC083864.4	1	NA	NA	NA	NA	NA	NA	NA	0	NA	0.114371359811310
AC083883.1	1	NA	NA	NA	NA	NA	NA	NA	0	NA	0.0841374700300588
AC084082.3	1	NA	NA	NA	NA	NA	NA	NA	0	NA	0.114371359811310
AC084121.16	1	NA	NA	NA	NA	NA	NA	NA	0	NA	0.114371359811310
AC084851.1	1	NA	NA	NA	NA	NA	NA	NA	0	NA	0.114371359811310
AC087289.1	1	NA	NA	NA	NA	NA	NA	NA	0	NA	0.024177354417325
AC087491.2	1	NA	NA	NA	NA	NA	NA	NA	0	NA	0.114371359811310
AC087645.1	1	NA	NA	NA	NA	NA	NA	NA	0	NA	0.102753620921043
AC087645.2	1	NA	NA	NA	NA	NA	NA	NA	0	NA	0.114371359811310
AC087645.3	1	NA	NA	NA	NA	NA	NA	NA	0	NA	0.114371359811310
AC087650.2	1	NA	NA	NA	NA	NA	NA	NA	0	NA	0.0846505047078236
AC090186.1	1	NA	NA	NA	NA	NA	NA	NA	0	NA	0.114371359811310
AC090324.1	1	NA	NA	NA	NA	NA	NA	NA	0	NA	0.114371359811310
AC090616.2	1	NA	NA	NA	NA	NA	NA	NA	0	NA	0.114371359811310
AC090699.1	1	NA	NA	NA	NA	NA	NA	NA	0	NA	0.114371359811310
AC091132.2	1	NA	NA	NA	NA	NA	NA	NA	0	NA	0.114371359811310
AC091132.3	1	NA	NA	NA	NA	NA	NA	NA	0	NA	0.000122408939514854
AC091167.2	1	NA	NA	NA	NA	NA	NA	NA	0	NA	0.114371359811310
AC091172.1	1	NA	NA	NA	NA	NA	NA	NA	0	NA	0.114371359811310
AC091435.1	1	NA	NA	NA	NA	NA	NA	NA	0	NA	0.108732222274376
AC091435.2	1	NA	NA	NA	NA	NA	NA	NA	0	NA	0.0605233813673744
AC091801.1	1	NA	NA	NA	NA	NA	NA	NA	0	NA	0.103859521522849
AC092031.1	1	NA	NA	NA	NA	NA	NA	NA	0	NA	0.0696515509407232
AC092067.1	1	NA	NA	NA	NA	NA	NA	NA	0	NA	0.0275181082312005
AC092171.1	1	NA	NA	NA	NA	NA	NA	NA	0	NA	0.114371359811310
AC092295.7	1	NA	NA	NA	NA	NA	NA	NA	0	NA	0.114371359811310
AC092327.1	1	NA	NA	NA	NA	NA	NA	NA	0	NA	0.166932402629214
AC092329.1	1	NA	NA	NA	NA	NA	NA	NA	0	NA	0.114371359811310
AC092535.1	1	NA	NA	NA	NA	NA	NA	NA	0	NA	0.114371359811310
AC092675.3	1	NA	NA	NA	NA	NA	NA	NA	0	NA	0.192204443693358
AC092687.4	1	NA	NA	NA	NA	NA	NA	NA	0	NA	0.114371359811310
AC092811.1	1	NA	NA	NA	NA	NA	NA	NA	0	NA	0.114371359811310
AC092964.1	1	NA	NA	NA	NA	NA	NA	NA	0	NA	0.114371359811310
AC093510.2	1	NA	NA	NA	NA	NA	NA	NA	0	NA	0.114371359811310
AC093668.1	1	NA	NA	NA	NA	NA	NA	NA	0	NA	0.0243491940730882
AC093726.4	1	NA	NA	NA	NA	NA	NA	NA	0	NA	0.114371359811310
AC093726.6	1	NA	NA	NA	NA	NA	NA	NA	0	NA	0.114371359811310
AC093802.1	1	NA	NA	NA	NA	NA	NA	NA	0	NA	0.114371359811310
AC096644.1	1	NA	NA	NA	NA	NA	NA	NA	0	NA	0.114371359811310
AC097381.1	1	NA	NA	NA	NA	NA	NA	NA	0	NA	0.114371359811310
AC099489.1	1	NA	NA	NA	NA	NA	NA	NA	0	NA	0.200029242191778
AC099552.4	1	NA	NA	NA	NA	NA	NA	NA	0	NA	0.114371359811310
AC099738.1	1	NA	NA	NA	NA	NA	NA	NA	0	NA	0.114371359811310
AC099797.1	0	NA	NA	NA	NA	NA	NA	NA	0	NA	0.104982341803730
AC100775.1	1	NA	NA	NA	NA	NA	NA	NA	0	NA	0.114371359811310
AC100788.1	1	NA	NA	NA	NA	NA	NA	NA	0	NA	0.213331209906167
AC100793.1	1	NA	NA	NA	NA	NA	NA	NA	0	NA	0.114371359811310
AC100808.7	1	NA	NA	NA	NA	NA	NA	NA	0	NA	0.114371359811310
AC102948.1	1	NA	NA	NA	NA	NA	NA	NA	0	NA	0.114371359811310
AC102948.2	1	NA	NA	NA	NA	NA	NA	NA	0	NA	0.0567295053326522
AC103588.1	1	NA	NA	NA	NA	NA	NA	NA	0	NA	0.114371359811310
AC103681.1	1	NA	NA	NA	NA	NA	NA	NA	0	NA	0.0567295053326522
AC103702.1	1	NA	NA	NA	NA	NA	NA	NA	0	NA	0.114371359811310
AC103710.1	1	NA	NA	NA	NA	NA	NA	NA	0	NA	0.114371359811310
AC103801.2	1	NA	NA	NA	NA	NA	NA	NA	0	NA	0.114371359811310
AC103810.1	1	NA	NA	NA	NA	NA	NA	NA	0	NA	0.114371359811310
AC103810.2	1	NA	NA	NA	NA	NA	NA	NA	0	NA	0.114371359811310
AC104024.2	1	NA	NA	NA	NA	NA	NA	NA	0	NA	0.114371359811310
AC104439.7	1	NA	NA	NA	NA	NA	NA	NA	0	NA	0.114371359811310
AC104472.1	1	NA	NA	NA	NA	NA	NA	NA	0	NA	0.114371359811310
AC104537.1	1	NA	NA	NA	NA	NA	NA	NA	0	NA	0.098577814076869
AC104667.3	1	NA	NA	NA	NA	NA	NA	NA	0	NA	0.114371359811310
AC104794.4	1	NA	NA	NA	NA	NA	NA	NA	0	NA	0.114371359811310
AC104809.3	1	NA	NA	NA	NA	NA	NA	NA	0	NA	0.114371359811310
AC104819.4	0	NA	NA	NA	NA	NA	NA	NA	0	NA	0.114371359811310
AC104942.1	1	NA	NA	NA	NA	NA	NA	NA	0	NA	0.114371359811310
AC105020.1	1	NA	NA	NA	NA	NA	NA	NA	0	NA	0.114371359811310
AC105052.1	1	NA	NA	NA	NA	NA	NA	NA	0	NA	0.114371359811310
AC106017.3	1	NA	NA	NA	NA	NA	NA	NA	0	NA	0.114371359811310
AC106722.1	1	NA	NA	NA	NA	NA	NA	NA	0	NA	0.114371359811310
AC106782.18	1	NA	NA	NA	NA	NA	NA	NA	0	NA	0.114371359811310
AC106873.4	1	NA	NA	NA	NA	NA	NA	NA	0	NA	0.114371359811310
AC106876.2	1	NA	NA	NA	NA	NA	NA	NA	0	NA	0.114371359811310
AC107021.1	1	NA	NA	NA	NA	NA	NA	NA	0	NA	0.114371359811310
AC108002.1	1	NA	NA	NA	NA	NA	NA	NA	0	NA	0.114371359811310
AC108463.3	1	NA	NA	NA	NA	NA	NA	NA	0	NA	0.114371359811310
AC108938.5	1	NA	NA	NA	NA	NA	NA	NA	0	NA	0.114371359811310
AC109135.1	1	NA	NA	NA	NA	NA	NA	NA	0	NA	0.114371359811310
AC109315.1	1	NA	NA	NA	NA	NA	NA	NA	0	NA	0.114371359811310
AC109486.1	1	NA	NA	NA	NA	NA	NA	NA	0	NA	0.114371359811310
AC109829.1	1	NA	NA	NA	NA	NA	NA	NA	0	NA	0.114371359811310
AC110373.1	1	NA	NA	NA	NA	NA	NA	NA	0	NA	0.114371359811310
AC110491.1	1	NA	NA	NA	NA	NA	NA	NA	0	NA	0.114371359811310
AC110619.2	1	NA	NA	NA	NA	NA	NA	NA	0	NA	0.0666343344033242
AC110781.3	1	NA	NA	NA	NA	NA	NA	NA	0	NA	0.114371359811310
AC111177.1	1	NA	NA	NA	NA	NA	NA	NA	0	NA	0.114371359811310
AC111200.1	1	NA	NA	NA	NA	NA	NA	NA	0	NA	0.114371359811310
AC112502.1	1	NA	NA	NA	NA	NA	NA	NA	0	NA	0.114371359811310
AC112512.1	1	NA	NA	NA	NA	NA	NA	NA	0	NA	0.114371359811310
AC112715.2	1	NA	NA	NA	NA	NA	NA	NA	0	NA	0.114371359811310
AC112721.1	1	NA	NA	NA	NA	NA	NA	NA	0	NA	0.192204443693358
AC114546.1	1	NA	NA	NA	NA	NA	NA	NA	0	NA	0.0489317016160925
AC114772.1	1	NA	NA	NA	NA	NA	NA	NA	0	NA	0.114371359811310
AC114783.1	1	NA	NA	NA	NA	NA	NA	NA	0	NA	0.114371359811310
AC114947.1	1	NA	NA	NA	NA	NA	NA	NA	0	NA	0.114371359811310
AC115618.1	1	NA	NA	NA	NA	NA	NA	NA	0	NA	0.114371359811310
AC115989.1	1	NA	NA	NA	NA	NA	NA	NA	0	NA	0.114371359811310
AC117834.1	1	NA	NA	NA	NA	NA	NA	NA	0	NA	0.184878305724782
AC118274.1	1	NA	NA	NA	NA	NA	NA	NA	0	NA	0.114371359811310
AC118344.1	1	NA	NA	NA	NA	NA	NA	NA	0	NA	0.114371359811310
AC118758.1	1	NA	NA	NA	NA	NA	NA	NA	0	NA	0.0911039569434769
AC118758.2	1	NA	NA	NA	NA	NA	NA	NA	0	NA	0.0493063561850512
AC118759.1	1	NA	NA	NA	NA	NA	NA	NA	0	NA	0.114371359811310
AC120045.3	1	NA	NA	NA	NA	NA	NA	NA	0	NA	0.114371359811310
AC120194.1	1	NA	NA	NA	NA	NA	NA	NA	0	NA	0.114371359811310
AC124890.1	1	NA	NA	NA	NA	NA	NA	NA	0	NA	0.140094514187316
AC125494.1	1	NA	NA	NA	NA	NA	NA	NA	0	NA	0.114371359811310
AC126281.3	1	NA	NA	NA	NA	NA	NA	NA	0	NA	0.114371359811310
AC126327.1	1	NA	NA	NA	NA	NA	NA	NA	0	NA	0.114371359811310
AC126327.2	1	NA	NA	NA	NA	NA	NA	NA	0	NA	0.114371359811310
AC126327.5	1	NA	NA	NA	NA	NA	NA	NA	0	NA	0.114371359811310
AC126327.6	1	NA	NA	NA	NA	NA	NA	NA	0	NA	0.114371359811310
AC127032.1	1	NA	NA	NA	NA	NA	NA	NA	0	NA	0.114371359811310
AC127032.2	1	NA	NA	NA	NA	NA	NA	NA	0	NA	0.114371359811310
AC127032.5	1	NA	NA	NA	NA	NA	NA	NA	0	NA	0.114371359811310
AC127032.6	1	NA	NA	NA	NA	NA	NA	NA	0	NA	0.114371359811310
AC127496.1	1	NA	NA	NA	NA	NA	NA	NA	0	NA	0.114371359811310
AC129492.6	1	NA	NA	NA	NA	NA	NA	NA	0	NA	0.114371359811310
AC130352.1	1	NA	NA	NA	NA	NA	NA	NA	0	NA	0.114371359811310
AC131097.4	1	NA	NA	NA	NA	NA	NA	NA	0	NA	0.114371359811310
AC131180.1	1	NA	NA	NA	NA	NA	NA	NA	0	NA	0.114371359811310
AC131971.1	1	NA	NA	NA	NA	NA	NA	NA	0	NA	0.114371359811310
AC132216.1	1	NA	NA	NA	NA	NA	NA	NA	0	NA	0.171225858709962
AC133485.1	1	NA	NA	NA	NA	NA	NA	NA	0	NA	0.114371359811310
AC133919.6	1	NA	NA	NA	NA	NA	NA	NA	0	NA	0.114371359811310
AC133919.7	0	NA	NA	NA	NA	NA	NA	NA	0	NA	0.123856942754611
AC134882.1	1	NA	NA	NA	NA	NA	NA	NA	0	NA	0.114371359811310
AC135050.1	1	NA	NA	NA	NA	NA	NA	NA	0	NA	0.114371359811310
AC135178.1	1	NA	NA	NA	NA	NA	NA	NA	0	NA	0.114371359811310
AC135352.1	1	NA	NA	NA	NA	NA	NA	NA	0	NA	0.0613431169337724
AC135724.1	1	NA	NA	NA	NA	NA	NA	NA	0	NA	0.114371359811310
AC136604.1	1	NA	NA	NA	NA	NA	NA	NA	0	NA	0.00386458050209863
AC138035.1	1	NA	NA	NA	NA	NA	NA	NA	0	NA	0.0402541110325599
AC138035.2	1	NA	NA	NA	NA	NA	NA	NA	0	NA	0.114371359811310
AC138647.1	1	NA	NA	NA	NA	NA	NA	NA	0	NA	0.114371359811310
AC138688.1	1	NA	NA	NA	NA	NA	NA	NA	0	NA	0.114371359811310
AC138688.2	1	NA	NA	NA	NA	NA	NA	NA	0	NA	0.114371359811310
AC138688.3	1	NA	NA	NA	NA	NA	NA	NA	0	NA	0.114371359811310
AC138688.4	1	NA	NA	NA	NA	NA	NA	NA	0	NA	0.114371359811310
AC138688.5	1	NA	NA	NA	NA	NA	NA	NA	0	NA	0.114371359811310
AC138688.6	1	NA	NA	NA	NA	NA	NA	NA	0	NA	0.114371359811310
AC138688.8	1	NA	NA	NA	NA	NA	NA	NA	0	NA	0.114371359811310
AC138969.4	1	NA	NA	NA	NA	NA	NA	NA	0	NA	0.114371359811310
AC139426.2	1	NA	NA	NA	NA	NA	NA	NA	0	NA	0.114371359811310
AC139677.1	1	NA	NA	NA	NA	NA	NA	NA	0	NA	0.114371359811310
AC139677.2	1	NA	NA	NA	NA	NA	NA	NA	0	NA	0.114371359811310
AC139677.4	1	NA	NA	NA	NA	NA	NA	NA	0	NA	0.114371359811310
AC139677.5	1	NA	NA	NA	NA	NA	NA	NA	0	NA	0.114371359811310
AC139677.6	1	NA	NA	NA	NA	NA	NA	NA	0	NA	0.114371359811310
AC139677.7	1	NA	NA	NA	NA	NA	NA	NA	0	NA	0.114371359811310
AC139677.8	1	NA	NA	NA	NA	NA	NA	NA	0	NA	0.114371359811310
AC140481.2	1	NA	NA	NA	NA	NA	NA	NA	0	NA	0.109714500139187
AC142381.1	1	NA	NA	NA	NA	NA	NA	NA	0	NA	0.114371359811310
AC144568.2	1	NA	NA	NA	NA	NA	NA	NA	0	NA	0.114371359811310
AC145205.1	1	NA	NA	NA	NA	NA	NA	NA	0	NA	0.114371359811310
AC145291.1	1	NA	NA	NA	NA	NA	NA	NA	0	NA	0.231734160296948
AC145676.2	1	NA	NA	NA	NA	NA	NA	NA	0	NA	0.114371359811310
AC174065.1	1	NA	NA	NA	NA	NA	NA	NA	0	NA	0.114371359811310
AC174470.1	1	NA	NA	NA	NA	NA	NA	NA	0	NA	0.114371359811310
AC208786.1	1	NA	NA	NA	NA	NA	NA	NA	0	NA	0.114371359811310
AC211429.1	1	NA	NA	NA	NA	NA	NA	NA	0	NA	0.114371359811310
AC211433.1	1	NA	NA	NA	NA	NA	NA	NA	0	NA	0.114371359811310
AC211486.1	1	NA	NA	NA	NA	NA	NA	NA	0	NA	0.114371359811310
AC213223.1	1	NA	NA	NA	NA	NA	NA	NA	0	NA	0.114371359811310
AC217770.1	1	NA	NA	NA	NA	NA	NA	NA	0	NA	0.114371359811310
AC217770.3	1	NA	NA	NA	NA	NA	NA	NA	0	NA	0.114371359811310
AC217770.4	1	NA	NA	NA	NA	NA	NA	NA	0	NA	0.114371359811310
AC217770.5	1	NA	NA	NA	NA	NA	NA	NA	0	NA	0.114371359811310
AC217772.1	1	NA	NA	NA	NA	NA	NA	NA	0	NA	0.114371359811310
AC217775.1	1	NA	NA	NA	NA	NA	NA	NA	0	NA	0.114371359811310
AC217775.2	1	NA	NA	NA	NA	NA	NA	NA	0	NA	0.114371359811310
AC217778.1	1	NA	NA	NA	NA	NA	NA	NA	0	NA	0.114371359811310
AC217778.2	1	NA	NA	NA	NA	NA	NA	NA	0	NA	0.114371359811310
AC217778.3	1	NA	NA	NA	NA	NA	NA	NA	0	NA	0.114371359811310
AC217778.4	1	NA	NA	NA	NA	NA	NA	NA	0	NA	0.114371359811310
AC217779.2	1	NA	NA	NA	NA	NA	NA	NA	0	NA	0.114371359811310
AC225613.1	1	NA	NA	NA	NA	NA	NA	NA	0	NA	0.114371359811310
AC225613.10	1	NA	NA	NA	NA	NA	NA	NA	0	NA	0.114371359811310
AC225613.5	1	NA	NA	NA	NA	NA	NA	NA	0	NA	0.114371359811310
AC225613.6	1	NA	NA	NA	NA	NA	NA	NA	0	NA	0.114371359811310
AC225613.8	1	NA	NA	NA	NA	NA	NA	NA	0	NA	0.114371359811310
AC225613.9	1	NA	NA	NA	NA	NA	NA	NA	0	NA	0.114371359811310
AC226150.2	1	NA	NA	NA	NA	NA	NA	NA	0	NA	0.114371359811310
AC226150.4	1	NA	NA	NA	NA	NA	NA	NA	0	NA	0.114371359811310
AC226496.1	1	NA	NA	NA	NA	NA	NA	NA	0	NA	0.114371359811310
AC226770.1	1	NA	NA	NA	NA	NA	NA	NA	0	NA	0.114371359811310
AC233263.1	1	NA	NA	NA	NA	NA	NA	NA	0	NA	0.114371359811310
AC233701.1	1	NA	NA	NA	NA	NA	NA	NA	0	NA	0.114371359811310
AC233723.1	0	NA	NA	NA	NA	NA	NA	NA	0	NA	0.235385391439982
AC242308.1	1	NA	NA	NA	NA	NA	NA	NA	0	NA	0.114371359811310
AC245150.1	1	NA	NA	NA	NA	NA	NA	NA	0	NA	0.114371359811310
ACAA1	1	NA	50	NA	NA	1	NA	37	2	NA	0.667476775213218
ACAA2	1	NA	56	NA	NA	NA	NA	38	1	NA	0.0134908896805712
ACACA	2	8	41	NA	NA	2	NA	35	3	NA	0.982900636750393
ACACB	1	NA	41	NA	NA	NA	NA	26	1	NA	0.421754893013774
ACAD10	1	NA	NA	NA	NA	2	NA	2	1	NA	0.339224051068704
ACAD11	1	NA	NA	NA	NA	NA	NA	NA	0	NA	0.114371359811310
ACAD8	2	NA	1	NA	3	3	NA	7	3	NA	0.992254211064972
ACAD9	2	2	1	NA	NA	5	NA	8	3	NA	0.998522273866115
ACADL	1	NA	NA	NA	NA	1	NA	1	1	NA	0.296270337687393
ACADM	3	2	21	NA	3	NA	NA	19	3	NA	0.99426385158561
ACADS	2	NA	17	NA	NA	NA	NA	10	1	NA	0.708784269371967
ACADSB	2	1	NA	NA	NA	2	NA	3	2	NA	0.872087153776719
ACADVL	3	1	NA	NA	NA	2	NA	3	2	NA	0.802200028964795
ACAN	2	5	NA	NA	NA	NA	NA	5	1	2	0.554743565828733
ACAP1	1	1	NA	NA	NA	NA	NA	1	1	NA	0.549065231185629
ACAP2	1	NA	NA	NA	NA	5	NA	5	1	NA	0.718714824912254
ACAP3	1	1	NA	NA	NA	2	NA	3	2	NA	0.78140813875094
ACAT1	2	2	50	NA	NA	NA	NA	33	2	NA	0.922784441838243
ACAT2	1	NA	50	NA	NA	2	NA	33	2	NA	0.347813347633028
ACBD3	1	1	NA	NA	NA	NA	NA	1	1	NA	0.66411250864202
ACBD4	1	NA	NA	NA	NA	4	NA	4	1	NA	0.0141928979462067
ACBD5	1	NA	NA	NA	NA	1	NA	1	1	NA	0.418351898163362
ACBD6	1	1	NA	NA	NA	NA	NA	1	1	NA	0.800905186959344
ACBD7	1	NA	NA	NA	NA	NA	NA	NA	0	NA	0.170089663370078
ACCN1	1	2	NA	NA	NA	NA	NA	2	1	NA	0.657316490097261
ACCN2	1	3	NA	NA	NA	2	NA	5	2	NA	0.959589494373063
ACCN3	1	7	NA	NA	NA	1	NA	8	2	NA	0.88728331777722
ACCN4	1	NA	NA	NA	NA	2	NA	2	1	NA	0.317821740467648
ACCN5	1	NA	NA	NA	NA	NA	NA	NA	0	NA	0.094988124328534
ACCS	1	1	NA	NA	NA	1	NA	2	2	NA	0.81940292007605
ACCSL	1	NA	NA	NA	NA	NA	NA	NA	0	NA	0.00916449019031856
ACD	1	5	NA	NA	NA	1	NA	6	2	NA	0.7781762762485
ACE	2	1	NA	NA	NA	1	NA	2	2	NA	0.724522891682193
ACE2	1	NA	NA	NA	NA	NA	NA	NA	0	NA	0.0433210518562664
ACER1	1	NA	NA	NA	NA	NA	NA	NA	0	NA	0.30842651762095
ACER2	1	NA	12	NA	NA	NA	NA	12	1	NA	0.900367277747632
ACER3	1	NA	2	NA	NA	NA	NA	2	1	NA	0.823602208061275
ACHE	1	1	4	NA	NA	2	NA	6	3	NA	0.998478149005696
ACIN1	1	6	NA	NA	NA	7	NA	13	2	NA	0.948457020204436
ACLY	1	11	56	NA	NA	2	NA	48	3	NA	0.957918134444355
ACMSD	1	1	1	NA	NA	NA	NA	2	2	NA	0.993790017359783
ACN9	1	NA	NA	NA	NA	NA	NA	NA	0	NA	0.0740333102180983
ACO1	1	2	20	NA	3	2	NA	16	4	NA	0.999176374255573
ACO2	1	2	20	NA	2	NA	NA	13	3	NA	0.987250963923445
ACOT1	1	NA	NA	NA	NA	1	NA	1	1	NA	0.43462755167164
ACOT11	1	NA	13	NA	NA	NA	NA	13	1	NA	0.891519058149829
ACOT12	1	NA	30	NA	NA	NA	NA	28	1	NA	0.778789914611105
ACOT13	1	NA	NA	NA	NA	2	NA	2	1	NA	0.234229409964266
ACOT2	1	1	NA	NA	NA	NA	NA	1	1	NA	0.78428599715135
ACOT4	1	NA	NA	NA	NA	NA	NA	NA	0	NA	0.172215273072816
ACOT6	1	NA	NA	NA	NA	NA	NA	NA	0	NA	0.0644544050978967
ACOT7	1	NA	NA	NA	NA	NA	NA	NA	0	NA	0.415194251430191
ACOT8	1	1	NA	NA	NA	8	NA	9	2	NA	0.980658250198595
ACOT9	1	1	NA	NA	NA	NA	NA	1	1	NA	0.777385199570498
ACOX1	3	NA	17	NA	3	2	NA	21	3	NA	0.993710526201502
ACOX2	1	NA	NA	NA	NA	NA	NA	NA	0	NA	0.174591407150710
ACOX3	1	NA	17	NA	NA	NA	NA	16	1	NA	0.82782319208093
ACOXL	1	NA	NA	NA	NA	NA	NA	NA	0	NA	0.116505737673335
ACP1	1	9	2	NA	NA	5	NA	16	3	NA	0.996508117252892
ACP2	3	1	2	NA	NA	3	NA	6	3	NA	0.994384971715042
ACP5	1	6	2	NA	NA	1	NA	9	3	NA	0.994611281249128
ACP6	1	9	2	NA	NA	1	NA	12	3	NA	0.593744343221777
ACPL2	1	NA	NA	NA	NA	NA	NA	NA	0	NA	0.0616732530492135
ACPP	1	1	2	NA	NA	NA	NA	3	2	NA	0.905244127260517
ACPT	1	NA	2	NA	NA	1	NA	3	2	NA	0.850774951784522
ACR	1	1	NA	NA	NA	NA	NA	1	1	NA	0.365165819660075
ACRBP	1	NA	NA	NA	NA	1	NA	1	1	NA	0.172075974797251
ACRC	1	NA	NA	NA	3	NA	NA	3	1	NA	0.104955886685162
ACRV1	1	NA	NA	NA	NA	NA	NA	NA	0	NA	0.0198706361276142
ACSBG1	1	NA	NA	NA	NA	NA	NA	NA	0	NA	0.230002812312792
ACSBG2	1	NA	NA	NA	NA	1	NA	1	1	NA	0.413638382592254
ACSF2	1	NA	NA	NA	NA	NA	NA	NA	0	NA	0.0833319350493497
ACSF3	1	NA	NA	NA	NA	1	NA	1	1	NA	0.300365138593588
ACSL1	1	NA	26	NA	NA	NA	NA	15	1	NA	0.579040312173798
ACSL3	1	1	26	NA	NA	4	NA	20	3	NA	0.996821966422052
ACSL4	2	2	NA	NA	NA	1	NA	3	2	NA	0.872137290111398
ACSL5	1	NA	26	NA	NA	5	NA	20	2	NA	0.790821702240675
ACSL6	1	NA	26	NA	1	NA	NA	16	2	NA	0.954175105310576
ACSM1	1	NA	5	NA	NA	NA	NA	5	1	NA	0.540634391883594
ACSM2A	1	NA	NA	NA	NA	NA	NA	NA	0	NA	0.106978634576421
ACSM2B	1	NA	NA	NA	NA	NA	NA	NA	0	NA	0.114371359811310
ACSM3	1	1	NA	NA	NA	NA	NA	1	1	NA	0.275861267468272
ACSM4	0	NA	NA	NA	NA	NA	NA	NA	0	NA	0.0828275307435604
ACSM5	1	NA	NA	NA	NA	NA	NA	NA	0	NA	0.175542271756537
ACSS1	1	NA	58	NA	NA	2	NA	38	2	NA	0.561473160642605
ACSS2	1	NA	58	NA	1	5	NA	42	3	NA	0.859029485132625
ACSS3	1	NA	NA	NA	NA	NA	NA	NA	0	NA	0.290719316153623
ACTA1	2	58	NA	NA	NA	NA	NA	58	1	NA	0.82404759897651
ACTA2	2	7	NA	NA	NA	NA	NA	7	1	NA	0.834315493588259
ACTB	2	48	NA	NA	NA	22	NA	69	2	NA	0.999758115278353
ACTBL2	1	2	NA	NA	NA	1	NA	3	2	NA	0.92766319940771
ACTC1	2	8	NA	NA	NA	NA	NA	8	1	NA	0.862465550007591
ACTG1	2	34	NA	NA	NA	10	NA	44	2	NA	0.970270846667143
ACTG2	1	4	NA	NA	NA	NA	NA	4	1	NA	0.701598502474855
ACTL10	1	NA	NA	NA	NA	NA	NA	NA	0	NA	0.114371359811310
ACTL6A	1	39	NA	NA	NA	2	NA	41	2	NA	0.857056362710288
ACTL6B	1	2	NA	1	49	2	NA	53	4	NA	0.94373609952499
ACTL7A	1	1	NA	NA	NA	NA	NA	1	1	NA	0.695020008828791
ACTL7B	1	NA	NA	NA	NA	NA	NA	NA	0	NA	0.212013016350624
ACTL8	1	NA	NA	NA	NA	NA	NA	NA	0	NA	0.171101975485103
ACTL9	1	NA	NA	NA	NA	NA	NA	NA	0	NA	0.114371359811310
ACTN1	1	28	NA	NA	NA	NA	NA	28	1	NA	0.773615111625783
ACTN2	2	21	NA	NA	NA	1	NA	22	2	2	0.927228294686305
ACTN3	1	2	NA	NA	NA	NA	NA	2	1	NA	0.53917561279198
ACTN4	2	24	NA	NA	NA	1	NA	25	2	1	0.874306778856412
ACTR10	1	NA	NA	NA	NA	NA	NA	NA	0	NA	0.0995140072423929
ACTR1A	1	6	NA	NA	NA	5	NA	11	2	NA	0.965226731155893
ACTR1B	1	NA	NA	NA	NA	1	NA	1	1	NA	0.317523865999861
ACTR2	1	8	NA	NA	NA	2	7	16	3	NA	0.993147486794163
ACTR3	1	12	NA	NA	NA	1	NA	13	2	NA	0.937351809080587
ACTR3B	1	12	NA	NA	NA	2	NA	14	2	NA	0.815532965504901
ACTR3C	1	NA	NA	NA	NA	1	NA	1	1	NA	0.230912229909725
ACTR5	1	14	NA	NA	NA	1	NA	15	2	NA	0.791935830060535
ACTR6	1	1	NA	NA	NA	NA	NA	1	1	NA	0.735745156131431
ACTR8	1	14	NA	NA	NA	2	NA	15	2	NA	0.886535666743282
ACTRT1	1	NA	NA	NA	NA	NA	NA	NA	0	NA	0.123181773059263
ACTRT2	1	NA	NA	NA	NA	NA	NA	NA	0	NA	0.199592994205530
ACVR1	2	9	NA	NA	156	1	8	171	4	2	0.998475139703966
ACVR1B	1	15	NA	NA	114	NA	4	130	3	2	0.997186480590034
ACVR1C	1	NA	NA	NA	NA	1	3	4	2	NA	0.765007006750093
ACVR2A	1	10	NA	NA	17	NA	NA	27	2	NA	0.920478416764378
ACVR2B	2	12	NA	NA	162	1	13	179	4	1	0.99744194698487
ACVRL1	2	2	NA	NA	12	1	6	21	4	2	0.99929350049329
ACY1	2	1	NA	NA	27	2	NA	30	3	NA	0.983538161199599
ACY3	1	NA	11	NA	NA	NA	NA	11	1	NA	0.889491414774587
ACYP1	1	NA	23	NA	NA	1	NA	18	2	NA	0.767137007278077
ACYP2	1	NA	23	NA	NA	NA	NA	17	1	NA	0.741639676991141
ADA	3	4	19	NA	NA	NA	NA	13	2	NA	0.965831998894373
ADAD1	1	NA	NA	NA	NA	NA	NA	NA	0	NA	0.233188163990925
ADAD2	1	NA	NA	NA	NA	NA	NA	NA	0	NA	0.139904623408182
ADAL	1	NA	NA	NA	2	NA	NA	2	1	NA	0.55089366273061
ADAM1	1	1	NA	NA	NA	NA	NA	1	1	NA	0.53917561279198
ADAM10	2	4	NA	NA	NA	1	2	7	3	NA	0.988335963082744
ADAM11	1	1	NA	NA	NA	NA	NA	1	1	NA	0.62714243621806
ADAM12	1	4	NA	NA	NA	NA	NA	4	1	NA	0.435982261673984
ADAM15	1	9	NA	NA	NA	2	NA	11	2	NA	0.687358588220934
ADAM17	1	4	NA	NA	NA	NA	1	5	2	NA	0.970319763083004
ADAM18	1	NA	NA	NA	NA	NA	NA	NA	0	NA	0.0694503946296847
ADAM19	1	3	NA	NA	NA	NA	NA	3	1	NA	0.439545268054678
ADAM2	1	3	NA	NA	NA	NA	NA	3	1	NA	0.345623411305757
ADAM20	1	NA	NA	NA	NA	NA	NA	NA	0	NA	0.0240634713067075
ADAM21	1	NA	NA	NA	NA	NA	NA	NA	0	NA	0.114371359811310
ADAM22	1	2	NA	NA	NA	NA	NA	2	1	NA	0.523081599225604
ADAM23	1	NA	NA	NA	NA	NA	NA	NA	0	NA	0.256299375527020
ADAM28	1	NA	NA	NA	NA	NA	NA	NA	0	NA	0.122342861866247
ADAM29	1	NA	NA	NA	NA	NA	NA	NA	0	NA	0.292671885359538
ADAM30	1	NA	NA	NA	NA	NA	NA	NA	0	NA	0.285531846461447
ADAM32	1	NA	NA	NA	NA	NA	NA	NA	0	NA	0.0570642303454557
ADAM33	1	1	NA	NA	NA	NA	NA	1	1	NA	0.352455861333712
ADAM7	1	NA	NA	NA	NA	NA	NA	NA	0	NA	0.081952110231969
ADAM8	1	NA	NA	NA	NA	NA	NA	NA	0	NA	0.114371359811310
ADAM9	2	5	NA	NA	NA	4	NA	9	2	1	0.932569455055581
ADAMDEC1	1	NA	NA	NA	NA	NA	NA	NA	0	NA	0.18684766378921
ADAMTS1	1	3	NA	NA	NA	1	NA	4	2	NA	0.829450284109684
ADAMTS10	2	NA	NA	NA	NA	NA	NA	NA	0	NA	0.221088335886592
ADAMTS12	1	NA	NA	NA	NA	NA	NA	NA	0	NA	0.160011062573760
ADAMTS13	3	NA	NA	NA	NA	NA	NA	NA	0	NA	0.149621615830172
ADAMTS14	1	NA	NA	NA	NA	NA	NA	NA	0	NA	0.105798649196040
ADAMTS15	1	NA	NA	NA	NA	NA	NA	NA	0	NA	0.252339511930509
ADAMTS16	1	NA	NA	NA	NA	NA	NA	NA	0	NA	0.186820467464442
ADAMTS17	2	NA	NA	NA	NA	1	NA	1	1	NA	0.382016946705188
ADAMTS18	1	NA	NA	NA	NA	NA	NA	NA	0	NA	0.159659235981454
ADAMTS19	1	NA	NA	NA	NA	NA	NA	NA	0	NA	0.255506923430395
ADAMTS2	3	NA	NA	NA	NA	NA	NA	NA	0	NA	0.212844340243418
ADAMTS20	1	NA	NA	NA	NA	NA	NA	NA	0	NA	0.0458108729353191
ADAMTS3	1	NA	NA	NA	NA	NA	NA	NA	0	NA	0.143751323343644
ADAMTS4	1	NA	NA	NA	NA	NA	NA	NA	0	NA	0.172304224528656
ADAMTS5	1	NA	NA	NA	NA	NA	NA	NA	0	NA	0.291923179585451
ADAMTS6	1	NA	NA	NA	NA	NA	NA	NA	0	NA	0.381629162878518
ADAMTS7	1	NA	NA	NA	NA	NA	NA	NA	0	NA	0.1089369067177
ADAMTS8	1	NA	NA	NA	NA	2	NA	2	1	NA	0.39351043941563
ADAMTS9	1	NA	NA	NA	NA	NA	NA	NA	0	NA	0.351604421463723
ADAMTSL1	1	NA	NA	NA	NA	NA	NA	NA	0	NA	0.162396480524897
ADAMTSL2	2	NA	NA	NA	NA	NA	NA	NA	0	NA	0.246672281532626
ADAMTSL3	1	NA	NA	NA	NA	NA	NA	NA	0	NA	0.0560531829432417
ADAMTSL4	2	11	NA	NA	NA	1	NA	12	2	NA	0.852521856771787
ADAMTSL5	1	NA	NA	NA	NA	2	NA	2	1	NA	0.409042830505143
ADAP1	1	9	NA	NA	NA	NA	NA	9	1	NA	0.652623460355567
ADAP2	1	3	NA	NA	NA	NA	NA	3	1	NA	0.511952275900817
ADAR	2	3	NA	NA	5	5	NA	13	3	NA	0.989358422315157
ADARB1	1	3	NA	NA	NA	4	NA	7	2	NA	0.79834461738386
ADARB2	1	NA	NA	NA	1	1	NA	2	2	NA	0.785338336038893
ADAT1	1	NA	NA	NA	1	1	NA	2	2	NA	0.91610355581284
ADAT2	1	NA	NA	NA	NA	1	NA	1	1	NA	0.378256569862153
ADAT3	1	1	NA	NA	NA	3	NA	4	2	NA	0.854011081578033
ADC	1	NA	20	NA	NA	NA	NA	19	1	NA	0.52968117326478
ADCK1	1	NA	NA	NA	51	NA	NA	51	1	NA	0.735374445991707
ADCK2	1	1	NA	NA	153	1	NA	155	3	NA	0.89597084590586
ADCK3	1	NA	NA	NA	NA	NA	NA	NA	0	NA	0.114371359811310
ADCK4	1	NA	NA	NA	22	6	NA	28	2	NA	0.912578913999028
ADCK5	1	NA	NA	NA	9	2	NA	11	2	NA	0.941728799990892
ADCY1	1	NA	48	NA	NA	NA	NA	48	1	NA	0.398754657760792
ADCY10	1	NA	48	NA	NA	NA	NA	48	1	NA	0.151932893127924
ADCY2	1	1	48	NA	NA	NA	NA	49	2	NA	0.830764639391389
ADCY3	1	NA	48	NA	NA	NA	NA	48	1	NA	0.489351447505914
ADCY4	1	NA	48	NA	NA	1	NA	49	2	NA	0.645198690273738
ADCY5	1	3	48	NA	NA	NA	NA	51	2	NA	0.94488102583952
ADCY6	1	1	48	1	NA	NA	NA	50	3	NA	0.501061597169641
ADCY7	1	NA	48	NA	NA	1	NA	49	2	NA	0.71090041093926
ADCY8	1	NA	48	NA	NA	NA	NA	48	1	NA	0.489522002414096
ADCY9	1	NA	48	NA	NA	NA	NA	48	1	NA	0.563025819508499
ADCYAP1	1	2	NA	NA	NA	2	NA	4	2	NA	0.57434905639703
ADCYAP1R1	1	NA	NA	NA	NA	NA	NA	NA	0	NA	0.391137031243464
ADD1	1	11	NA	1	NA	1	NA	13	3	NA	0.582399730683613
ADD2	1	2	NA	NA	NA	NA	NA	2	1	NA	0.796618757026822
ADD3	1	NA	NA	NA	NA	NA	NA	NA	0	NA	0.190340657509895
ADGB	1	NA	NA	NA	NA	NA	NA	NA	0	NA	0.114371359811310
ADH1A	1	NA	51	NA	NA	NA	NA	34	1	NA	0.227207525298302
ADH1B	1	NA	102	NA	NA	NA	NA	34	1	NA	0.0509297148828923
ADH4	1	NA	51	NA	NA	NA	NA	34	1	NA	0.277086363473527
ADH5	1	4	51	NA	NA	NA	NA	38	2	NA	0.635034512572608
ADH6	1	NA	51	NA	NA	NA	NA	34	1	NA	0.124284844651910
ADH7	1	NA	51	NA	NA	NA	NA	34	1	NA	0.184436100604944
ADHFE1	1	NA	51	NA	NA	NA	NA	34	1	NA	0.0293069787012143
ADI1	1	2	NA	NA	2	1	NA	5	3	NA	0.980527630544135
ADIG	1	NA	NA	NA	NA	NA	NA	NA	0	NA	0.153420696142627
ADIPOQ	2	NA	NA	NA	NA	1	NA	1	1	NA	0.0434413466060642
ADIPOR1	1	NA	NA	NA	NA	NA	NA	NA	0	NA	0.302966985633425
ADIPOR2	1	NA	NA	NA	15	2	NA	17	2	NA	0.924881341531324
ADK	1	NA	NA	NA	NA	4	NA	4	1	NA	0.532248433869687
ADM	1	NA	NA	NA	1	4	NA	5	2	NA	0.86015869959571
ADM2	1	NA	NA	NA	NA	NA	NA	NA	0	NA	0.15391965314278
ADNP	1	3	NA	NA	NA	1	NA	4	2	NA	0.881071400133337
ADNP2	1	1	NA	NA	NA	2	NA	3	2	NA	0.896986481731587
ADO	1	NA	NA	NA	NA	NA	NA	NA	0	NA	0.258636966496750
ADORA1	1	5	NA	NA	NA	1	NA	6	2	NA	0.59509650058498
ADORA2A	1	2	NA	NA	NA	1	NA	3	2	NA	0.558849050425402
ADORA2B	1	2	NA	NA	NA	NA	NA	2	1	NA	0.352701076792876
ADORA3	1	2	NA	NA	NA	1	NA	3	2	NA	0.659291087092186
ADPGK	1	NA	NA	NA	2	1	NA	3	2	NA	0.492174554841707
ADPRH	1	NA	NA	NA	NA	NA	NA	NA	0	NA	0.243360772579373
ADPRHL1	1	NA	NA	NA	NA	4	NA	4	1	NA	0.543873073029051
ADPRHL2	1	2	NA	NA	NA	4	NA	6	2	NA	0.967754068741595
ADRA1A	1	NA	NA	NA	NA	NA	NA	NA	0	NA	0.080902248542681
ADRA1B	1	1	NA	NA	NA	1	NA	2	2	NA	0.876935381434664
ADRA1D	1	NA	NA	NA	NA	1	NA	1	1	NA	0.161309058945887
ADRA2A	1	1	NA	NA	NA	1	NA	2	2	NA	0.635376215872184
ADRA2B	1	2	NA	NA	NA	NA	NA	2	1	NA	0.449646593024214
ADRA2C	1	2	NA	NA	NA	NA	NA	2	1	NA	0.825048067906551
ADRB1	1	3	NA	NA	NA	NA	NA	3	1	NA	0.780723766323553
ADRB2	2	16	NA	NA	NA	NA	NA	16	1	NA	0.429739064283216
ADRB3	1	1	NA	NA	NA	NA	NA	1	1	NA	0.447621560862107
ADRBK1	1	17	NA	NA	132	1	NA	150	3	3	0.990900637790888
ADRBK2	1	4	NA	NA	18	1	NA	23	3	NA	0.987330490143535
ADRM1	1	10	NA	NA	NA	4	NA	14	2	NA	0.96715007366697
ADSL	2	4	40	NA	NA	1	NA	33	3	NA	0.957838763436847
ADSS	1	1	34	NA	NA	2	NA	29	3	NA	0.954791819295224
ADSSL1	1	NA	34	NA	NA	1	NA	27	2	NA	0.683368460391703
ADTRP	1	NA	NA	NA	NA	NA	NA	NA	0	NA	0.114371359811310
AE000662.92	1	NA	NA	NA	NA	NA	NA	NA	0	NA	0.114371359811310
AEBP1	1	NA	NA	NA	NA	NA	NA	NA	0	NA	0.108418540257516
AEBP2	1	8	NA	NA	1	2	NA	11	3	NA	0.992908159404417
AEN	1	NA	NA	NA	NA	NA	NA	NA	0	NA	0.207898683184947
AES	1	16	NA	NA	NA	NA	NA	16	1	NA	0.495949939709102
AF127577.1	1	NA	NA	NA	NA	NA	NA	NA	0	NA	0.114371359811310
AF131215.2	1	NA	NA	NA	NA	NA	NA	NA	0	NA	0.114371359811310
AF131215.3	1	NA	NA	NA	NA	NA	NA	NA	0	NA	0.114371359811310
AF131215.4	1	NA	NA	NA	NA	NA	NA	NA	0	NA	0.114371359811310
AF131215.5	1	NA	NA	NA	NA	NA	NA	NA	0	NA	0.114371359811310
AF131215.6	1	NA	NA	NA	NA	NA	NA	NA	0	NA	0.114371359811310
AF131216.5	1	NA	NA	NA	NA	NA	NA	NA	0	NA	0.114371359811310
AF131216.6	1	NA	NA	NA	NA	NA	NA	NA	0	NA	0.114371359811310
AF165138.7	1	NA	NA	NA	NA	NA	NA	NA	0	NA	0.114371359811310
AF186192.1	1	NA	NA	NA	NA	NA	NA	NA	0	NA	0.0557292295491884
AF186192.2	1	NA	NA	NA	NA	NA	NA	NA	0	NA	0.114371359811310
AF196779.12	1	NA	NA	NA	NA	NA	NA	NA	0	NA	0.114371359811310
AF274858.1	1	NA	NA	NA	NA	NA	NA	NA	0	NA	0.114371359811310
AF274858.2	1	NA	NA	NA	NA	NA	NA	NA	0	NA	0.114371359811310
AFAP1	1	6	NA	NA	NA	NA	NA	6	1	NA	0.778454454674268
AFAP1L1	1	1	NA	NA	NA	NA	NA	1	1	NA	0.569512540887596
AFAP1L2	1	NA	NA	NA	NA	NA	NA	NA	0	NA	0.195801640209851
AFF1	1	19	NA	NA	NA	5	NA	24	2	NA	0.927615922882688
AFF2	1	NA	NA	NA	NA	NA	NA	NA	0	NA	0.0786359126249453
AFF3	1	1	NA	NA	NA	3	NA	4	2	NA	0.891592938502058
AFF4	1	8	NA	NA	33	3	NA	40	3	NA	0.98194579339039
AFG3L1	1	NA	NA	NA	NA	1	NA	1	1	NA	0.230912229909725
AFG3L2	2	5	NA	NA	1	1	NA	7	3	NA	0.97555305706733
AFM	1	NA	NA	NA	NA	NA	NA	NA	0	NA	0.0326520024095909
AFMID	1	NA	8	NA	NA	2	NA	9	2	NA	0.902324818796841
AFP	2	3	NA	NA	NA	4	NA	7	2	NA	0.928386646233204
AFTPH	1	NA	NA	NA	NA	1	NA	1	1	NA	0.312845767028285
AGA	2	NA	NA	NA	NA	1	NA	1	1	NA	0.532199532229997
AGAP1	1	NA	NA	NA	NA	1	NA	1	1	NA	0.365410101090127
AGAP10	1	NA	NA	NA	NA	NA	NA	NA	0	NA	0.0698710427509322
AGAP2	1	4	NA	NA	NA	NA	NA	4	1	NA	0.530356557095566
AGAP3	1	NA	NA	NA	NA	1	NA	1	1	NA	0.330757941605411
AGAP4	1	NA	NA	NA	NA	NA	NA	NA	0	NA	0.0172471976386612
AGAP5	1	NA	NA	NA	NA	NA	NA	NA	0	NA	0.0388828362649664
AGAP6	1	NA	NA	NA	NA	NA	NA	NA	0	NA	0.0344100264134037
AGAP7	1	NA	NA	NA	NA	NA	NA	NA	0	NA	0.0223367152647896
AGAP8	1	NA	NA	NA	NA	NA	NA	NA	0	NA	0.0346208345823414
AGAP9	1	NA	NA	NA	NA	NA	NA	NA	0	NA	0.114371359811310
AGBL1	1	NA	NA	NA	NA	NA	NA	NA	0	NA	0.0740680244105285
AGBL2	1	3	NA	NA	NA	NA	NA	3	1	NA	0.505625270170156
AGBL3	1	NA	NA	NA	NA	1	NA	1	1	NA	0.583314387869157
AGBL4	1	NA	NA	NA	NA	NA	NA	NA	0	NA	0.0653827790184478
AGBL5	1	NA	NA	NA	NA	8	NA	8	1	NA	0.0761143656132133
AGER	1	1	NA	NA	NA	2	NA	3	2	NA	0.019191014377705
AGFG1	1	3	NA	2	NA	1	NA	4	3	NA	0.985603701938255
AGFG2	1	1	NA	NA	NA	4	NA	5	2	NA	0.91611775123071
AGGF1	2	3	NA	NA	18	1	NA	21	3	NA	0.826773487500998
AGK	1	3	14	NA	NA	NA	NA	17	2	NA	0.877776186959837
AGL	2	5	34	NA	NA	NA	NA	26	2	NA	0.870696216991318
AGMAT	1	NA	7	NA	NA	2	NA	9	2	NA	0.946101854127817
AGMO	1	NA	NA	NA	NA	NA	NA	NA	0	NA	0.114371359811310
AGPAT1	1	NA	5	NA	NA	9	NA	14	2	NA	0.996366462387843
AGPAT2	2	NA	5	NA	NA	3	NA	8	2	NA	0.986061079086938
AGPAT3	1	NA	5	NA	NA	2	NA	7	2	NA	0.985128628913871
AGPAT4	1	NA	5	NA	NA	1	NA	6	2	NA	0.971570109950604
AGPAT5	1	1	NA	NA	NA	NA	NA	1	1	NA	0.779247571656316
AGPAT6	1	NA	5	NA	NA	1	NA	6	2	NA	0.977311678942069
AGPAT9	1	NA	NA	NA	NA	NA	NA	NA	0	NA	0.211849149572570
AGPHD1	1	NA	NA	NA	NA	NA	NA	NA	0	NA	0.0854344650272354
AGPS	2	2	1	NA	NA	5	NA	7	3	NA	0.997645997433777
AGR2	1	6	NA	NA	NA	1	NA	7	2	NA	0.040607716897662
AGR3	1	NA	NA	NA	NA	1	NA	1	1	NA	0.223830093837369
AGRN	2	3	NA	NA	NA	3	NA	6	2	NA	0.88298741376669
AGRP	1	1	NA	NA	NA	3	NA	4	2	NA	0.926047662341605
AGT	2	1	NA	NA	NA	6	NA	7	2	NA	0.927063965586243
AGTPBP1	1	NA	NA	NA	NA	1	NA	1	1	NA	0.172148982335456
AGTR1	2	6	NA	NA	NA	NA	NA	6	1	NA	0.636276141646
AGTR2	2	2	NA	NA	NA	NA	NA	2	1	NA	0.658665932820499
AGTRAP	1	5	NA	NA	NA	2	NA	7	2	NA	0.901908834405548
AGXT	2	NA	54	NA	NA	1	NA	43	2	NA	0.266447900093709
AGXT2	1	NA	47	NA	NA	NA	NA	36	1	NA	0.337223228872581
AGXT2L1	1	NA	NA	NA	NA	NA	NA	NA	0	NA	0.230284972039035
AGXT2L2	1	NA	NA	NA	NA	NA	NA	NA	0	NA	0.150157117602938
AHCTF1	1	NA	NA	NA	NA	1	NA	1	1	NA	0.293661895567259
AHCY	2	6	25	NA	NA	11	NA	37	3	NA	0.999610193185747
AHCYL1	1	5	NA	NA	NA	5	NA	10	2	NA	0.956955300031656
AHCYL2	1	3	NA	NA	NA	4	NA	7	2	NA	0.862811394709684
AHDC1	1	NA	NA	NA	NA	3	NA	3	1	NA	0.52560473713625
AHI1	2	NA	NA	NA	NA	2	NA	2	1	NA	0.206653314346654
AHNAK	1	4	NA	NA	2	9	NA	15	3	NA	0.99816992225931
AHNAK2	1	NA	NA	NA	NA	NA	NA	NA	0	NA	0.0501871660375602
AHR	1	21	NA	NA	NA	NA	NA	21	1	1	0.713834865474297
AHRR	1	5	NA	NA	NA	NA	NA	5	1	NA	0.53917561279198
AHSA1	1	3	NA	NA	NA	2	NA	5	2	NA	0.55988676239829
AHSA2	1	1	NA	NA	NA	1	NA	2	2	NA	0.00285994229279285
AHSG	1	3	NA	NA	NA	11	NA	14	2	NA	0.595613175616334
AHSP	2	2	NA	NA	NA	1	NA	3	2	NA	0.731196952393116
AICDA	2	4	13	NA	NA	NA	NA	17	2	NA	0.963976822243824
AIDA	1	NA	NA	NA	NA	3	NA	3	1	NA	0.640078811235155
AIF1	1	NA	NA	NA	NA	NA	NA	NA	0	NA	0.0995624866485942
AIF1L	1	NA	NA	NA	NA	33	NA	33	1	NA	0.999705471611976
AIFM1	2	18	NA	NA	NA	1	NA	19	2	NA	0.77303998878898
AIFM2	1	NA	NA	NA	NA	1	NA	1	1	NA	0.447118868913156
AIFM3	1	NA	NA	NA	NA	NA	NA	NA	0	NA	0.156538400336786
AIG1	1	NA	NA	NA	NA	2	NA	2	1	NA	0.635210405662375
AIM1	1	NA	NA	NA	NA	NA	NA	NA	0	NA	0.114185153156258
AIM1L	1	NA	NA	NA	NA	NA	NA	NA	0	NA	0.200853039745675
AIM2	1	NA	NA	NA	5	4	NA	9	2	NA	0.888714661544697
AIMP1	1	3	NA	NA	NA	NA	NA	3	1	NA	0.477452583195715
AIMP2	1	17	NA	NA	NA	5	NA	22	2	NA	0.578261277707627
AIP	2	9	NA	NA	NA	4	NA	13	2	1	0.960017611186131
AIPL1	2	1	NA	NA	1	NA	NA	2	2	NA	0.959382515570398
AIRE	2	46	NA	NA	3	NA	NA	49	2	NA	0.922513408289741
AJAP1	1	2	NA	NA	NA	NA	NA	2	1	NA	0.649785072240633
AJUBA	1	NA	NA	NA	NA	NA	NA	NA	0	NA	0.114371359811310
AK1	2	3	79	NA	8	NA	NA	62	3	NA	0.959947532480462
AK2	2	1	79	NA	27	8	NA	87	4	NA	0.991379578850815
AK2B	2	NA	NA	NA	NA	NA	NA	NA	0	NA	0.114371359811310
AK3	1	NA	42	NA	NA	NA	NA	35	1	NA	0.126171018786841
AK4	1	NA	79	NA	NA	NA	NA	51	1	NA	0.0574957707902436
AK5	1	7	79	NA	NA	NA	NA	58	2	NA	0.355121466525881
AK7	1	NA	79	NA	NA	NA	NA	51	1	NA	0.0412672953080945
AK8	1	NA	NA	NA	NA	NA	NA	NA	0	NA	0.114371359811310
AKAP1	1	9	NA	NA	1	4	NA	14	3	NA	0.969318842046034
AKAP10	1	3	NA	NA	3	NA	NA	6	2	NA	0.955548394999674
AKAP11	1	8	NA	NA	NA	4	NA	12	2	NA	0.73840250816168
AKAP12	1	4	NA	NA	NA	1	NA	5	2	NA	0.718632468928952
AKAP13	1	13	NA	NA	17	1	NA	31	3	NA	0.955749590679094
AKAP14	1	1	NA	NA	NA	NA	NA	1	1	NA	0.713905693171111
AKAP17A	1	NA	NA	NA	NA	NA	NA	NA	0	NA	0.114371359811310
AKAP2	1	1	NA	NA	NA	2	NA	3	2	NA	0.781199836008485
AKAP3	1	6	NA	NA	NA	NA	NA	6	1	NA	0.419695753076168
AKAP4	1	5	NA	NA	NA	NA	NA	5	1	NA	0.443758469626116
AKAP5	1	5	NA	NA	NA	NA	NA	5	1	NA	0.312217249862319
AKAP6	1	4	NA	NA	NA	NA	NA	4	1	NA	0.525440958365456
AKAP7	1	3	NA	NA	NA	NA	NA	3	1	NA	0.554288595162499
AKAP8	1	9	NA	NA	1	1	NA	11	3	NA	0.961584123408677
AKAP8L	1	10	NA	NA	NA	8	NA	18	2	NA	0.979009090895419
AKAP9	2	12	NA	NA	NA	NA	NA	12	1	NA	0.443688305296051
AKD1	1	NA	NA	NA	NA	1	NA	1	1	NA	0.124258974836462
AKIP1	1	NA	NA	NA	NA	NA	NA	NA	0	NA	0.114371359811310
AKIRIN1	1	NA	NA	NA	NA	1	NA	1	1	NA	0.189033790913184
AKIRIN2	1	3	NA	NA	NA	3	NA	6	2	NA	0.967411837430166
AKNA	1	NA	NA	NA	NA	NA	NA	NA	0	NA	0.0483796703943288
AKNAD1	1	NA	NA	NA	NA	NA	NA	NA	0	NA	0.114371359811310
AKR1A1	1	1	NA	NA	6	3	NA	10	3	NA	0.994878043961776
AKR1B1	1	1	33	NA	NA	1	NA	24	3	NA	0.826264648047729
AKR1B10	1	1	37	NA	NA	1	NA	29	3	NA	0.91572513870045
AKR1B15	1	NA	NA	NA	NA	NA	NA	NA	0	NA	0.114371359811310
AKR1C1	1	NA	1	NA	NA	NA	NA	1	1	NA	0.6844199286392
AKR1C2	1	NA	1	NA	NA	1	NA	2	2	NA	0.907528150371117
AKR1C3	1	4	3	NA	NA	NA	NA	7	2	NA	0.984669996927003
AKR1C4	1	NA	22	NA	NA	NA	NA	21	1	NA	0.334075899165308
AKR1CL1	1	NA	NA	NA	NA	NA	NA	NA	0	NA	0.0213967664606859
AKR1CL2	0	NA	NA	NA	NA	NA	NA	NA	0	NA	0.235000506754194
AKR1D1	2	NA	8	NA	NA	NA	NA	8	1	NA	0.942989186504017
AKR1E2	1	NA	NA	NA	NA	1	NA	1	1	NA	0.230912229909725
AKR7A2	1	2	NA	NA	NA	3	NA	5	2	NA	0.926485086633281
AKR7A3	1	1	NA	NA	NA	NA	NA	1	1	NA	0.728648592024266
AKT1	1	92	NA	NA	14	NA	9	110	3	2	0.994122745331637
AKT1S1	1	3	NA	NA	NA	11	NA	14	2	NA	0.991841932002776
AKT2	2	10	NA	NA	NA	2	2	14	3	2	0.983101692750228
AKT3	1	2	NA	NA	110	NA	1	106	3	NA	0.996980692966898
AKTIP	1	22	NA	NA	NA	3	NA	25	2	NA	0.900393613382241
AL020996.1	1	NA	NA	NA	NA	NA	NA	NA	0	NA	0.0939099942412524
AL023807.2	1	NA	NA	NA	NA	NA	NA	NA	0	NA	0.0363925293059326
AL031590.1	1	NA	NA	NA	NA	NA	NA	NA	0	NA	0.114371359811310
AL031846.2	0	NA	NA	NA	NA	NA	NA	NA	0	NA	0.153058524397514
AL033381.1	1	NA	NA	NA	NA	NA	NA	NA	0	NA	0.0146102133342805
AL033532.1	1	NA	NA	NA	NA	NA	NA	NA	0	NA	0.139938439427993
AL035696.1	1	NA	NA	NA	NA	NA	NA	NA	0	NA	8.45730820997723e-05
AL049543.1	1	NA	NA	NA	NA	NA	NA	NA	0	NA	0.114371359811310
AL049543.2	1	NA	NA	NA	NA	NA	NA	NA	0	NA	0.114371359811310
AL049840.1	1	NA	NA	NA	NA	NA	NA	NA	0	NA	0.139938439427993
AL078585.1	1	NA	NA	NA	NA	NA	NA	NA	0	NA	0.114371359811310
AL078633.1	1	NA	NA	NA	NA	NA	NA	NA	0	NA	0.114371359811310
AL079342.1	1	NA	NA	NA	NA	NA	NA	NA	0	NA	0.114371359811310
AL117340.1	1	NA	NA	NA	NA	NA	NA	NA	0	NA	0.114371359811310
AL121758.1	1	NA	NA	NA	NA	NA	NA	NA	0	NA	0.115912880863080
AL121963.1	1	NA	NA	NA	NA	NA	NA	NA	0	NA	0.114371359811310
AL133414.1	1	NA	NA	NA	NA	NA	NA	NA	0	NA	0.114371359811310
AL135998.1	1	NA	NA	NA	NA	NA	NA	NA	0	NA	0.114371359811310
AL136115.1	1	NA	NA	NA	NA	NA	NA	NA	0	NA	0.0167591126053466
AL136218.1	1	NA	NA	NA	NA	NA	NA	NA	0	NA	0.0136249037575520
AL136219.1	1	NA	NA	NA	NA	NA	NA	NA	0	NA	0.114371359811310
AL136419.1	1	NA	NA	NA	NA	NA	NA	NA	0	NA	0.114371359811310
AL136531.1	1	NA	NA	NA	NA	NA	NA	NA	0	NA	0.114371359811310
AL137003.1	1	NA	NA	NA	NA	NA	NA	NA	0	NA	0.114371359811310
AL137145.1	1	NA	NA	NA	NA	NA	NA	NA	0	NA	0.114371359811310
AL137145.2	1	NA	NA	NA	NA	NA	NA	NA	0	NA	0.114371359811310
AL137798.1	1	NA	NA	NA	NA	NA	NA	NA	0	NA	0.114371359811310
AL138764.1	1	NA	NA	NA	NA	NA	NA	NA	0	NA	0.114371359811310
AL138795.1	1	NA	NA	NA	NA	NA	NA	NA	0	NA	0.114371359811310
AL138815.1	1	NA	NA	NA	NA	NA	NA	NA	0	NA	0.114371359811310
AL138831.1	1	NA	NA	NA	NA	NA	NA	NA	0	NA	0.114371359811310
AL138968.1	1	NA	NA	NA	NA	NA	NA	NA	0	NA	0.114371359811310
AL139099.1	1	NA	NA	NA	NA	NA	NA	NA	0	NA	0.114371359811310
AL139147.1	1	NA	NA	NA	NA	NA	NA	NA	0	NA	0.114371359811310
AL139333.1	1	NA	NA	NA	NA	NA	NA	NA	0	NA	0.114371359811310
AL158821.1	1	NA	NA	NA	NA	NA	NA	NA	0	NA	0.114371359811310
AL158835.1	1	NA	NA	NA	NA	NA	NA	NA	0	NA	0.114371359811310
AL160314.1	1	NA	NA	NA	NA	NA	NA	NA	0	NA	0.114371359811310
AL161645.1	1	NA	NA	NA	NA	NA	NA	NA	0	NA	0.114371359811310
AL161915.1	1	NA	NA	NA	NA	NA	NA	NA	0	NA	0.114371359811310
AL162389.1	1	NA	NA	NA	NA	NA	NA	NA	0	NA	0.114371359811310
AL162407.1	1	NA	NA	NA	NA	NA	NA	NA	0	NA	0.0675581022038675
AL162431.1	1	NA	NA	NA	NA	NA	NA	NA	0	NA	0.114371359811310
AL353354.1	1	NA	NA	NA	NA	NA	NA	NA	0	NA	0.114371359811310
AL353608.1	1	NA	NA	NA	NA	NA	NA	NA	0	NA	0.114371359811310
AL353698.1	1	NA	NA	NA	NA	NA	NA	NA	0	NA	0.114371359811310
AL353791.1	1	NA	NA	NA	NA	NA	NA	NA	0	NA	0.114371359811310
AL353997.1	1	NA	NA	NA	NA	NA	NA	NA	0	NA	0.114371359811310
AL353997.5	1	NA	NA	NA	NA	NA	NA	NA	0	NA	0.114371359811310
AL353999.2	1	NA	NA	NA	NA	NA	NA	NA	0	NA	0.114371359811310
AL354822.1	1	NA	NA	NA	NA	NA	NA	NA	0	NA	0.000502638615518262
AL354898.1	1	NA	NA	NA	NA	NA	NA	NA	0	NA	0.114371359811310
AL354993.1	1	NA	NA	NA	NA	NA	NA	NA	0	NA	0.114371359811310
AL355149.1	1	NA	NA	NA	NA	NA	NA	NA	0	NA	0.114371359811310
AL355390.1	1	NA	NA	NA	NA	NA	NA	NA	0	NA	0.201169109767621
AL355490.1	1	NA	NA	NA	NA	NA	NA	NA	0	NA	0.114371359811310
AL356356.1	1	NA	NA	NA	NA	NA	NA	NA	0	NA	0.114371359811310
AL356585.1	1	NA	NA	NA	NA	NA	NA	NA	0	NA	0.0138591059452746
AL357673.1	1	NA	NA	NA	NA	NA	NA	NA	0	NA	0.0886597979029347
AL358813.2	1	NA	NA	NA	NA	NA	NA	NA	0	NA	0.114371359811310
AL359195.1	1	NA	NA	NA	NA	NA	NA	NA	0	NA	0.114371359811310
AL359236.1	0	NA	NA	NA	NA	NA	NA	NA	0	NA	0.114371359811310
AL359392.1	1	NA	NA	NA	NA	NA	NA	NA	0	NA	0.114371359811310
AL359736.1	1	NA	NA	NA	NA	NA	NA	NA	0	NA	2.22044604925031e-16
AL359853.2	1	NA	NA	NA	NA	NA	NA	NA	0	NA	0.114371359811310
AL359878.1	1	NA	NA	NA	NA	NA	NA	NA	0	NA	0.114371359811310
AL360004.1	1	NA	NA	NA	NA	NA	NA	NA	0	NA	0.104598833719664
AL360154.1	1	NA	NA	NA	NA	NA	NA	NA	0	NA	0.114371359811310
AL365202.1	1	NA	NA	NA	NA	NA	NA	NA	0	NA	0.114371359811310
AL391137.1	1	NA	NA	NA	NA	NA	NA	NA	0	NA	0.219537796775327
AL391152.1	1	NA	NA	NA	NA	NA	NA	NA	0	NA	0.114371359811310
AL391421.1	1	NA	NA	NA	NA	NA	NA	NA	0	NA	0.114371359811310
AL445665.1	1	NA	NA	NA	NA	NA	NA	NA	0	NA	0.114371359811310
AL445989.1	1	NA	NA	NA	NA	NA	NA	NA	0	NA	0.114371359811310
AL450307.1	1	NA	NA	NA	NA	NA	NA	NA	0	NA	0.0872968411410955
AL512324.1	1	NA	NA	NA	NA	NA	NA	NA	0	NA	0.114371359811310
AL513013.1	1	NA	NA	NA	NA	NA	NA	NA	0	NA	0.114371359811310
AL583828.1	1	NA	NA	NA	NA	NA	NA	NA	0	NA	0.114371359811310
AL589645.1	1	NA	NA	NA	NA	NA	NA	NA	0	NA	0.0127087412159386
AL589765.1	1	NA	NA	NA	NA	NA	NA	NA	0	NA	0.114371359811310
AL589988.1	1	NA	NA	NA	NA	NA	NA	NA	0	NA	0.114371359811310
AL590708.2	1	NA	NA	NA	NA	NA	NA	NA	0	NA	0.114371359811310
AL590822.1	1	NA	NA	NA	NA	NA	NA	NA	0	NA	0.119784890192018
AL590867.1	1	NA	NA	NA	NA	NA	NA	NA	0	NA	0.114371359811310
AL591025.1	1	NA	NA	NA	NA	NA	NA	NA	0	NA	0.114371359811310
AL591684.1	1	NA	NA	NA	NA	NA	NA	NA	0	NA	0.0210455368456766
AL591845.1	1	NA	NA	NA	NA	NA	NA	NA	0	NA	0.318747957928684
AL592170.1	1	NA	NA	NA	NA	NA	NA	NA	0	NA	0.114371359811310
AL592170.2	1	NA	NA	NA	NA	NA	NA	NA	0	NA	0.114371359811310
AL592183.1	1	NA	NA	NA	NA	NA	NA	NA	0	NA	0.114371359811310
AL592284.2	1	NA	NA	NA	NA	NA	NA	NA	0	NA	0.114371359811310
AL603926.1	1	NA	NA	NA	NA	NA	NA	NA	0	NA	0.307483654878265
AL603926.2	1	NA	NA	NA	NA	NA	NA	NA	0	NA	0.114371359811310
AL603926.3	1	NA	NA	NA	NA	NA	NA	NA	0	NA	0.179058961363747
AL603965.1	1	NA	NA	NA	NA	NA	NA	NA	0	NA	0.114371359811310
AL627171.1	1	NA	NA	NA	NA	NA	NA	NA	0	NA	0.114371359811310
AL645608.1	1	NA	NA	NA	NA	NA	NA	NA	0	NA	0.114371359811310
AL645728.1	1	NA	NA	NA	NA	NA	NA	NA	0	NA	0.114371359811310
AL645730.2	1	NA	NA	NA	NA	NA	NA	NA	0	NA	0.114371359811310
AL645924.13	0	NA	NA	NA	NA	NA	NA	NA	0	NA	0.0835714618006188
AL662822.15	1	NA	NA	NA	NA	NA	NA	NA	0	NA	0.114371359811310
AL662825.1	1	NA	NA	NA	NA	NA	NA	NA	0	NA	0.114371359811310
AL662832.1	1	NA	NA	NA	NA	NA	NA	NA	0	NA	0.114371359811310
AL662833.3	1	NA	NA	NA	NA	NA	NA	NA	0	NA	0.114371359811310
AL662834.1	1	NA	NA	NA	NA	NA	NA	NA	0	NA	0.114371359811310
AL662834.2	1	NA	NA	NA	NA	NA	NA	NA	0	NA	0.114371359811310
AL662847.1	1	NA	NA	NA	NA	NA	NA	NA	0	NA	0.114371359811310
AL662847.2	1	NA	NA	NA	NA	NA	NA	NA	0	NA	0.114371359811310
AL662847.3	1	NA	NA	NA	NA	NA	NA	NA	0	NA	0.114371359811310
AL662852.1	1	NA	NA	NA	NA	NA	NA	NA	0	NA	0.114371359811310
AL662859.1	1	NA	NA	NA	NA	NA	NA	NA	0	NA	0.114371359811310
AL662867.1	1	NA	NA	NA	NA	NA	NA	NA	0	NA	0.114371359811310
AL662867.2	1	NA	NA	NA	NA	NA	NA	NA	0	NA	0.114371359811310
AL662890.2	1	NA	NA	NA	NA	NA	NA	NA	0	NA	0.114371359811310
AL662890.3	1	NA	NA	NA	NA	NA	NA	NA	0	NA	0.114371359811310
AL662890.4	1	NA	NA	NA	NA	NA	NA	NA	0	NA	0.114371359811310
AL662890.5	1	NA	NA	NA	NA	NA	NA	NA	0	NA	0.114371359811310
AL662890.6	1	NA	NA	NA	NA	NA	NA	NA	0	NA	0.114371359811310
AL663093.1	1	NA	NA	NA	NA	NA	NA	NA	0	NA	0.114371359811310
AL663093.2	1	NA	NA	NA	NA	NA	NA	NA	0	NA	0.114371359811310
AL663093.3	1	NA	NA	NA	NA	NA	NA	NA	0	NA	0.114371359811310
AL669831.1	1	NA	NA	NA	NA	NA	NA	NA	0	NA	0.114371359811310
AL670886.1	1	NA	NA	NA	NA	NA	NA	NA	0	NA	0.114371359811310
AL671859.1	1	NA	NA	NA	NA	NA	NA	NA	0	NA	0.114371359811310
AL713890.1	1	NA	NA	NA	NA	NA	NA	NA	0	NA	0.114371359811310
AL713971.1	1	NA	NA	NA	NA	NA	NA	NA	0	NA	0.114371359811310
AL713971.2	1	NA	NA	NA	NA	NA	NA	NA	0	NA	0.114371359811310
AL713998.1	1	NA	NA	NA	NA	NA	NA	NA	0	NA	0.114371359811310
AL731683.1	1	NA	NA	NA	NA	NA	NA	NA	0	NA	0.114371359811310
AL731683.2	1	NA	NA	NA	NA	NA	NA	NA	0	NA	0.114371359811310
AL772363.1	1	NA	NA	NA	NA	NA	NA	NA	0	NA	0.114371359811310
AL773541.2	1	NA	NA	NA	NA	NA	NA	NA	0	NA	0.114371359811310
AL773543.1	1	NA	NA	NA	NA	NA	NA	NA	0	NA	0.114371359811310
AL773544.2	1	NA	NA	NA	NA	NA	NA	NA	0	NA	0.114371359811310
AL773544.4	1	NA	NA	NA	NA	NA	NA	NA	0	NA	0.114371359811310
AL773544.5	1	NA	NA	NA	NA	NA	NA	NA	0	NA	0.114371359811310
AL805909.1	1	NA	NA	NA	NA	NA	NA	NA	0	NA	0.114371359811310
AL805909.2	1	NA	NA	NA	NA	NA	NA	NA	0	NA	0.114371359811310
AL805909.3	1	NA	NA	NA	NA	NA	NA	NA	0	NA	0.114371359811310
AL805913.1	1	NA	NA	NA	NA	NA	NA	NA	0	NA	0.114371359811310
AL844213.10	1	NA	NA	NA	NA	NA	NA	NA	0	NA	0.114371359811310
AL844220.1	1	NA	NA	NA	NA	NA	NA	NA	0	NA	0.114371359811310
AL844220.2	1	NA	NA	NA	NA	NA	NA	NA	0	NA	0.114371359811310
AL844527.1	1	NA	NA	NA	NA	NA	NA	NA	0	NA	0.114371359811310
AL844527.2	1	NA	NA	NA	NA	NA	NA	NA	0	NA	0.114371359811310
AL844527.3	1	NA	NA	NA	NA	NA	NA	NA	0	NA	0.114371359811310
AL844527.4	1	NA	NA	NA	NA	NA	NA	NA	0	NA	0.114371359811310
AL844853.1	1	NA	NA	NA	NA	NA	NA	NA	0	NA	0.114371359811310
AL844853.2	1	NA	NA	NA	NA	NA	NA	NA	0	NA	0.114371359811310
AL845446.1	1	NA	NA	NA	NA	NA	NA	NA	0	NA	0.114371359811310
AL845446.2	1	NA	NA	NA	NA	NA	NA	NA	0	NA	0.114371359811310
AL845450.3	1	NA	NA	NA	NA	NA	NA	NA	0	NA	0.114371359811310
AL845454.1	1	NA	NA	NA	NA	NA	NA	NA	0	NA	0.114371359811310
AL845509.1	1	NA	NA	NA	NA	NA	NA	NA	0	NA	0.114371359811310
AL845509.5	1	NA	NA	NA	NA	NA	NA	NA	0	NA	0.114371359811310
AL845557.1	1	NA	NA	NA	NA	NA	NA	NA	0	NA	0.114371359811310
AL845557.3	1	NA	NA	NA	NA	NA	NA	NA	0	NA	0.114371359811310
AL845557.4	1	NA	NA	NA	NA	NA	NA	NA	0	NA	0.114371359811310
AL901607.1	1	NA	NA	NA	NA	NA	NA	NA	0	NA	0.114371359811310
AL928654.7	1	NA	NA	NA	NA	NA	NA	NA	0	NA	0.114371359811310
AL929472.1	1	NA	NA	NA	NA	NA	NA	NA	0	NA	0.114371359811310
AL929561.1	1	NA	NA	NA	NA	NA	NA	NA	0	NA	0.114371359811310
AL929587.1	1	NA	NA	NA	NA	NA	NA	NA	0	NA	0.114371359811310
AL929587.2	1	NA	NA	NA	NA	NA	NA	NA	0	NA	0.114371359811310
AL935026.1	1	NA	NA	NA	NA	NA	NA	NA	0	NA	0.114371359811310
AL935156.1	1	NA	NA	NA	NA	NA	NA	NA	0	NA	0.114371359811310
AL953854.2	1	NA	NA	NA	NA	NA	NA	NA	0	NA	0.114371359811310
ALAD	2	NA	2	NA	NA	1	NA	3	2	NA	0.944904812541458
ALAS1	1	NA	11	NA	NA	1	NA	12	2	NA	0.908376314822413
ALAS2	2	1	NA	NA	NA	NA	NA	1	1	NA	0.665809905472598
ALB	2	10	NA	NA	NA	1	NA	11	2	NA	0.524631022156138
ALCAM	1	1	NA	NA	NA	3	NA	4	2	NA	0.946560417064547
ALDH16A1	1	2	NA	NA	NA	1	NA	3	2	NA	0.722162520088512
ALDH18A1	2	4	18	NA	NA	NA	NA	18	2	NA	0.989596117800682
ALDH1A1	1	NA	2	NA	NA	NA	NA	2	1	NA	0.879761869156657
ALDH1A2	2	NA	2	NA	NA	NA	NA	2	1	NA	0.834751394099833
ALDH1A3	1	NA	70	NA	2	NA	NA	48	2	NA	0.715453362105061
ALDH1B1	1	2	69	NA	NA	NA	NA	47	2	NA	0.642368669452737
ALDH1L1	1	NA	16	NA	NA	NA	NA	12	1	NA	0.83108718662299
ALDH1L2	1	1	NA	NA	NA	NA	NA	1	1	NA	0.742213684070245
ALDH2	1	10	69	NA	NA	1	NA	56	3	NA	0.885677680861714
ALDH3A1	1	NA	70	NA	NA	1	NA	47	2	NA	0.248661514736583
ALDH3A2	2	2	NA	NA	NA	1	NA	3	2	NA	0.397038379355728
ALDH3B1	1	NA	NA	NA	1	8	NA	9	2	NA	0.963555270710665
ALDH3B2	1	NA	NA	NA	NA	NA	NA	NA	0	NA	0.174547521553212
ALDH4A1	2	NA	45	NA	9	1	NA	37	3	NA	0.938659699961253
ALDH5A1	2	1	20	NA	NA	NA	NA	8	2	NA	0.973531077751191
ALDH6A1	2	NA	21	NA	NA	1	NA	22	2	NA	0.914557494834334
ALDH7A1	2	2	69	NA	NA	NA	NA	47	2	NA	0.686652057585172
ALDH8A1	1	NA	NA	NA	NA	NA	NA	NA	0	NA	0.295568660170365
ALDH9A1	1	5	69	NA	NA	NA	NA	50	2	NA	0.536063789426482
ALDOA	2	13	43	NA	1	9	NA	47	4	NA	0.999352975711536
ALDOB	2	1	43	NA	NA	NA	NA	25	2	NA	0.799724896406619
ALDOC	1	2	43	NA	13	1	NA	40	4	NA	0.975164026035716
ALG1	2	NA	NA	NA	NA	3	NA	3	1	NA	0.603614570724763
ALG10	1	NA	NA	NA	NA	2	NA	2	1	NA	0.371590401027786
ALG10B	1	1	NA	NA	NA	1	NA	2	2	NA	0.0119547241282635
ALG11	2	NA	NA	NA	NA	1	NA	1	1	NA	0.230912229909725
ALG12	2	NA	NA	NA	NA	3	NA	3	1	NA	0.351750135357356
ALG13	1	NA	NA	NA	NA	NA	NA	NA	0	NA	0.133203915395712
ALG14	1	NA	NA	NA	NA	1	NA	1	1	NA	0.254577611789413
ALG1L	1	NA	NA	NA	NA	NA	NA	NA	0	NA	0.0645172207332034
ALG2	2	3	NA	NA	NA	1	NA	4	2	NA	0.933349880831979
ALG3	2	NA	NA	NA	NA	8	NA	8	1	NA	0.813544932991487
ALG5	1	NA	4	NA	NA	1	NA	3	2	NA	0.949068121468823
ALG6	2	NA	NA	NA	NA	NA	NA	NA	0	NA	0.272031884279001
ALG8	2	NA	NA	NA	NA	4	NA	4	1	NA	0.720373070781123
ALG9	2	NA	NA	NA	NA	1	NA	1	1	NA	0.230912229909725
ALK	2	41	NA	NA	NA	1	NA	42	2	NA	0.801864105158055
ALKBH1	1	1	NA	NA	4	1	NA	6	3	NA	0.981903110078337
ALKBH2	1	NA	NA	NA	NA	3	NA	3	1	NA	0.661741118147341
ALKBH3	1	NA	NA	NA	NA	1	NA	1	1	NA	0.550775696369915
ALKBH4	1	NA	NA	NA	NA	1	NA	1	1	NA	0.385317724628698
ALKBH5	1	NA	NA	NA	NA	2	NA	2	1	NA	0.234229409964266
ALKBH6	1	NA	NA	NA	NA	1	NA	1	1	NA	0.230912229909725
ALKBH7	1	NA	NA	NA	NA	6	NA	6	1	NA	0.75735425077272
ALKBH8	1	NA	NA	NA	NA	2	NA	2	1	NA	0.145748948129271
ALL1	1	18	NA	NA	NA	NA	NA	18	1	NA	0.53917561279198
ALLC	1	NA	NA	NA	NA	NA	NA	NA	0	NA	0.0226802531868287
ALMS1	2	NA	NA	NA	NA	NA	NA	NA	0	NA	0.0420749775518771
ALOX12	1	4	NA	NA	NA	NA	NA	4	1	NA	0.593959279810171
ALOX12B	2	NA	NA	NA	NA	NA	NA	NA	0	NA	0.389447085455183
ALOX15	1	NA	23	NA	NA	NA	NA	23	1	NA	0.808538704948733
ALOX15B	1	NA	11	NA	NA	NA	NA	11	1	NA	0.706033700900848
ALOX5	1	4	22	NA	NA	NA	NA	24	2	NA	0.97026792249009
ALOX5AP	1	NA	NA	NA	NA	2	NA	2	1	NA	0.583581229144239
ALOXE3	2	NA	NA	NA	NA	8	NA	8	1	NA	0.446726394757557
ALPI	1	1	1	NA	NA	NA	NA	2	2	NA	0.991038665489565
ALPK1	1	NA	NA	NA	167	3	NA	170	2	NA	0.505194729146152
ALPK2	1	NA	NA	NA	NA	NA	NA	NA	0	NA	0.0375389479406501
ALPK3	1	NA	NA	NA	NA	NA	NA	NA	0	NA	0.0827001072790175
ALPL	2	NA	1	NA	NA	NA	NA	1	1	NA	0.944084126099184
ALPP	1	9	1	NA	NA	1	NA	11	3	NA	0.99628416937709
ALPPL2	1	NA	1	NA	NA	NA	NA	1	1	NA	0.959478171256603
ALS2	2	1	NA	NA	NA	1	NA	2	2	NA	0.872618140861537
ALS2CL	1	1	NA	NA	NA	NA	NA	1	1	NA	0.654178685095849
ALS2CR11	1	5	NA	NA	NA	NA	NA	5	1	NA	0.183316844374702
ALS2CR12	1	1	NA	NA	NA	NA	NA	1	1	NA	0.0176267632656902
ALS2CR8	1	1	NA	NA	NA	NA	NA	1	1	NA	0.240746063994450
ALX1	2	1	NA	NA	NA	NA	NA	1	1	NA	0.87080522977411
ALX3	2	NA	NA	NA	NA	1	NA	1	1	NA	0.466673178041303
ALX4	2	9	NA	NA	NA	3	NA	12	2	NA	0.946271695530794
ALYREF	1	NA	NA	NA	NA	NA	NA	NA	0	1	0.114371359811310
AMAC1L3	1	NA	NA	NA	NA	1	NA	1	1	NA	0.314949204804087
AMACR	2	NA	NA	NA	NA	1	NA	1	1	NA	0.314949204804087
AMBN	1	NA	NA	NA	NA	NA	NA	NA	0	NA	0.127327466112299
AMBP	1	4	NA	NA	NA	7	NA	11	2	NA	0.955593064703997
AMBRA1	1	11	NA	NA	NA	1	NA	12	2	NA	0.889005876088919
AMD1	1	NA	25	NA	NA	5	NA	30	2	NA	0.897316182151482
AMDHD1	1	NA	2	NA	NA	1	NA	3	2	NA	0.311947232925538
AMDHD2	1	NA	17	NA	NA	6	NA	15	2	NA	0.986864236382128
AMELX	2	NA	NA	NA	NA	NA	NA	NA	0	NA	0.114371359811310
AMELY	1	NA	NA	NA	NA	NA	NA	NA	0	NA	0.00515239507890667
AMFR	1	33	NA	NA	NA	NA	NA	33	1	NA	0.876053608145129
AMH	2	NA	NA	NA	NA	NA	1	1	1	NA	0.767757941419647
AMHR2	2	1	NA	NA	NA	NA	4	5	2	NA	0.964150070857986
AMICA1	1	NA	NA	NA	NA	2	NA	2	1	NA	0.0831008977381058
AMIGO1	1	2	NA	NA	NA	NA	NA	2	1	NA	0.800905186959344
AMIGO2	1	3	NA	NA	NA	4	NA	7	2	NA	0.95644457640063
AMIGO3	1	2	NA	NA	NA	NA	NA	2	1	NA	0.524544671803036
AMMECR1	1	NA	NA	NA	NA	NA	NA	NA	0	NA	0.114371359811310
AMMECR1L	1	1	NA	NA	NA	NA	NA	1	1	NA	0.53917561279198
AMN	2	NA	NA	NA	NA	1	NA	1	1	NA	0.208181504519335
AMN1	1	NA	NA	NA	NA	2	NA	2	1	NA	0.416797227685279
AMOT	1	24	NA	NA	4	NA	NA	28	2	NA	0.963828029743326
AMOTL1	1	2	NA	NA	NA	NA	NA	2	1	NA	0.695230191353961
AMOTL2	1	9	NA	NA	NA	7	NA	16	2	NA	0.921723427465635
AMPD1	2	NA	52	NA	NA	NA	NA	51	1	NA	0.124386197394966
AMPD2	1	NA	52	NA	NA	1	NA	52	2	NA	0.269317562577885
AMPD3	2	NA	NA	NA	NA	2	NA	2	1	NA	0.241374305793678
AMPH	1	16	NA	2	NA	NA	NA	16	2	NA	0.950153340090525
AMT	2	NA	61	NA	NA	NA	NA	40	1	NA	0.0199909700265117
AMTN	1	NA	NA	NA	NA	NA	NA	NA	0	NA	0.0517154301442145
AMY1A	1	4	NA	NA	NA	NA	NA	4	1	NA	0.754924667772094
AMY1B	1	NA	NA	NA	NA	NA	NA	NA	0	NA	0.253729575346527
AMY1C	1	NA	6	NA	NA	NA	NA	2	1	NA	0.906481078811901
AMY2A	1	NA	2	NA	NA	NA	NA	2	1	NA	0.841775915734377
AMY2B	1	NA	NA	NA	NA	NA	NA	NA	0	NA	0.273209486627692
AMZ1	1	NA	NA	NA	NA	NA	NA	NA	0	NA	0.263441823434428
AMZ2	1	NA	NA	NA	NA	2	NA	2	1	NA	0.0221710946356955
AMZ2P1	1	NA	NA	NA	NA	4	NA	4	1	NA	0.404376440750944
ANAPC1	1	17	NA	NA	NA	NA	NA	17	1	NA	0.600382148382067
ANAPC10	1	13	NA	NA	NA	2	NA	15	2	NA	0.781199836008485
ANAPC11	1	13	NA	NA	NA	1	NA	14	2	NA	0.846094463003548
ANAPC13	1	2	NA	NA	NA	1	NA	3	2	NA	0.731196952393116
ANAPC16	1	3	NA	NA	NA	NA	NA	3	1	NA	0.53917561279198
ANAPC2	1	13	NA	NA	NA	7	NA	20	2	NA	0.95736749986087
ANAPC4	1	14	NA	NA	NA	NA	NA	14	1	NA	0.671869661616526
ANAPC5	1	16	NA	NA	NA	3	NA	19	2	NA	0.925985969377645
ANAPC7	1	17	NA	NA	NA	1	NA	18	2	NA	0.767739228405717
ANG	2	4	NA	NA	NA	18	NA	22	2	1	0.998139732310565
ANGEL1	1	NA	NA	NA	NA	NA	NA	NA	0	NA	0.305413659468233
ANGEL2	1	NA	NA	NA	NA	3	NA	3	1	NA	0.695636347188633
ANGPT1	1	1	NA	NA	NA	NA	NA	1	1	NA	0.800905186959344
ANGPT2	1	1	NA	NA	NA	1	NA	2	2	NA	0.857170952813569
ANGPT4	1	2	NA	NA	NA	NA	NA	2	1	NA	0.766415003806993
ANGPTL1	1	NA	NA	NA	NA	NA	NA	NA	0	NA	0.249321010486040
ANGPTL2	1	NA	NA	NA	NA	NA	NA	NA	0	NA	0.112572801209730
ANGPTL3	2	NA	NA	NA	NA	NA	NA	NA	0	NA	0.0140578320124791
ANGPTL4	2	NA	NA	NA	NA	2	NA	2	1	NA	0.382150006100087
ANGPTL5	2	NA	NA	NA	NA	1	NA	1	1	NA	0.385697060396359
ANGPTL6	1	NA	NA	NA	NA	4	NA	4	1	NA	0.634525079313694
ANGPTL7	1	NA	NA	NA	NA	NA	NA	NA	0	NA	0.186632194206013
ANK1	2	9	NA	NA	NA	6	NA	15	2	2	0.96770049445631
ANK2	2	2	NA	NA	NA	NA	NA	2	1	NA	0.631515577363821
ANK3	1	7	NA	NA	NA	1	NA	8	2	1	0.841938620965225
ANKAR	1	NA	NA	NA	NA	NA	NA	NA	0	NA	0.401608814181803
ANKDD1A	1	NA	NA	NA	NA	NA	NA	NA	0	NA	0.0652880462057854
ANKDD1B	1	NA	NA	NA	NA	NA	NA	NA	0	NA	0.0385460652816381
ANKFN1	1	NA	NA	NA	NA	NA	NA	NA	0	NA	0.0932568572066638
ANKFY1	1	6	NA	NA	NA	3	NA	9	2	NA	0.92632472911276
ANKH	2	NA	NA	NA	NA	1	NA	1	1	NA	0.404779981634975
ANKHD1	1	1	NA	NA	3	7	NA	11	3	NA	0.991209706245126
ANKHD1-EIF4EBP3	1	2	NA	NA	NA	7	NA	9	2	NA	0.932925004371734
ANKIB1	1	2	NA	NA	NA	1	NA	3	2	NA	0.880007240174502
ANKK1	1	NA	NA	NA	NA	NA	NA	NA	0	NA	0.0490530244429714
ANKLE1	1	1	NA	NA	NA	NA	NA	1	1	NA	0.153779906295948
ANKLE2	1	3	NA	NA	NA	NA	NA	3	1	NA	0.644256237330493
ANKMY1	1	NA	NA	NA	NA	NA	NA	NA	0	NA	0.147081370808867
ANKMY2	1	NA	NA	NA	NA	4	NA	4	1	NA	0.475188908891758
ANKRA2	1	5	NA	NA	NA	NA	NA	5	1	NA	0.772584751132712
ANKRD1	2	2	NA	NA	60	7	NA	69	3	NA	0.995848902583243
ANKRD10	1	NA	NA	NA	NA	NA	NA	NA	0	NA	0.161848778498531
ANKRD11	1	3	NA	NA	NA	3	NA	6	2	NA	0.933964998958713
ANKRD12	1	2	NA	NA	NA	4	NA	6	2	NA	0.84226263667631
ANKRD13A	1	1	NA	NA	NA	2	NA	3	2	NA	0.928241627785306
ANKRD13B	1	1	NA	NA	NA	2	NA	3	2	NA	0.887072489084687
ANKRD13C	1	NA	NA	NA	NA	3	NA	3	1	NA	0.656630240645297
ANKRD13D	1	NA	NA	NA	NA	NA	NA	NA	0	NA	0.340006504382664
ANKRD16	1	NA	NA	NA	NA	5	NA	5	1	NA	0.639226161802913
ANKRD17	1	2	NA	NA	NA	NA	NA	2	1	NA	0.818567508272238
ANKRD18A	1	1	NA	NA	NA	1	NA	2	2	NA	0.178371876883517
ANKRD18B	1	NA	NA	NA	NA	NA	NA	NA	0	NA	0.0692507113059063
ANKRD2	1	8	NA	NA	NA	1	NA	9	2	NA	0.76479758761119
ANKRD20A1	1	NA	NA	NA	NA	NA	NA	NA	0	NA	0.0445861491672186
ANKRD20A2	1	NA	NA	NA	NA	NA	NA	NA	0	NA	0.0547302235363063
ANKRD20A3	1	NA	NA	NA	NA	NA	NA	NA	0	NA	0.0325610964319070
ANKRD20A4	1	NA	NA	NA	NA	NA	NA	NA	0	NA	0.0380859396257378
ANKRD22	1	1	NA	NA	NA	1	NA	2	2	NA	0.752379930143904
ANKRD23	1	2	NA	NA	NA	NA	NA	2	1	NA	0.0697521304741479
ANKRD24	1	4	NA	NA	NA	NA	NA	4	1	NA	0.438722505267998
ANKRD26	1	NA	NA	NA	NA	1	NA	1	1	NA	0.287212642978969
ANKRD27	1	NA	NA	NA	NA	1	NA	1	1	NA	0.347136408621608
ANKRD28	1	5	NA	NA	NA	NA	NA	5	1	NA	0.708483239308576
ANKRD29	1	NA	NA	NA	NA	NA	NA	NA	0	NA	0.072267535870172
ANKRD30A	1	NA	NA	NA	NA	NA	NA	NA	0	NA	0.0175096817480844
ANKRD30B	1	NA	NA	NA	NA	NA	NA	NA	0	NA	0.114371359811310
ANKRD30BL	1	NA	NA	NA	NA	105	NA	105	1	NA	0.999999999998268
ANKRD31	1	NA	NA	NA	NA	NA	NA	NA	0	NA	0.0757935106069447
ANKRD32	1	NA	NA	NA	NA	2	NA	2	1	NA	6.49121615078019e-08
ANKRD33	1	NA	NA	NA	NA	NA	NA	NA	0	NA	0.121574751215342
ANKRD33B	1	NA	NA	NA	NA	1	NA	1	1	NA	0.441882276709162
ANKRD34A	1	NA	NA	NA	NA	NA	NA	NA	0	NA	0.259890000152392
ANKRD34B	1	NA	NA	NA	NA	NA	NA	NA	0	NA	0.0295486040121955
ANKRD34C	1	NA	NA	NA	NA	1	NA	1	1	NA	0.124800898194945
ANKRD35	1	NA	NA	NA	NA	NA	NA	NA	0	NA	0.0498868637371715
ANKRD36	1	NA	NA	NA	NA	2	NA	2	1	NA	0.0333327963290272
ANKRD36B	1	NA	NA	NA	NA	2	NA	2	1	NA	0.00454378110417042
ANKRD36BP1	1	3	NA	NA	NA	NA	NA	3	1	NA	0.53917561279198
ANKRD36C	1	NA	NA	NA	NA	NA	NA	NA	0	NA	0.114371359811310
ANKRD37	1	NA	NA	NA	NA	NA	NA	NA	0	NA	0.206682000401137
ANKRD39	1	NA	NA	NA	NA	8	NA	8	1	NA	0.873862178291003
ANKRD40	1	NA	NA	NA	NA	NA	NA	NA	0	NA	0.184878305724782
ANKRD42	1	NA	NA	NA	NA	NA	NA	NA	0	NA	0.197734367829745
ANKRD44	1	2	NA	NA	NA	NA	NA	2	1	NA	0.474649343688803
ANKRD45	1	NA	NA	NA	NA	2	NA	2	1	NA	0.445510683336647
ANKRD46	1	NA	NA	NA	NA	3	NA	3	1	NA	0.678031531245448
ANKRD49	1	NA	NA	NA	NA	NA	NA	NA	0	NA	0.147079951692165
ANKRD5	1	1	NA	NA	NA	NA	NA	1	1	NA	0.521123573273097
ANKRD50	1	NA	NA	NA	NA	NA	NA	NA	0	NA	0.310150419945953
ANKRD52	1	4	NA	NA	NA	NA	NA	4	1	NA	0.795639420796731
ANKRD53	1	1	NA	NA	NA	NA	NA	1	1	NA	0.501409526534286
ANKRD54	1	NA	NA	NA	NA	1	NA	1	1	NA	0.467455431867656
ANKRD55	1	1	NA	NA	NA	NA	NA	1	1	NA	0.553351102439964
ANKRD57	1	1	NA	NA	NA	1	NA	2	2	NA	0.870308727735103
ANKRD6	1	3	NA	NA	NA	2	NA	5	2	NA	0.822559943831818
ANKRD60	1	NA	NA	NA	NA	NA	NA	NA	0	NA	0.0986943487544694
ANKRD61	1	NA	NA	NA	NA	NA	NA	NA	0	NA	0.0671891513922979
ANKRD62	1	NA	NA	NA	NA	NA	NA	NA	0	NA	0.048799860752566
ANKRD63	1	NA	NA	NA	NA	NA	NA	NA	0	NA	0.114371359811310
ANKRD65	1	NA	NA	NA	NA	NA	NA	NA	0	NA	0.114371359811310
ANKRD7	1	NA	NA	NA	NA	NA	NA	NA	0	NA	0.426590863056365
ANKRD9	1	NA	NA	NA	NA	NA	NA	NA	0	NA	0.257296988475558
ANKS1A	1	4	NA	NA	106	2	NA	110	3	NA	0.986630702454914
ANKS1B	1	2	NA	NA	NA	NA	NA	2	1	NA	0.595300419148828
ANKS3	1	NA	NA	NA	NA	1	NA	1	1	NA	0.132975894982481
ANKS4B	1	NA	NA	NA	NA	1	NA	1	1	NA	0.182672448082512
ANKS6	1	NA	NA	NA	NA	NA	NA	NA	0	NA	0.338533316907186
ANKUB1	1	NA	NA	NA	NA	NA	NA	NA	0	NA	0.114371359811310
ANKZF1	1	2	NA	NA	NA	1	NA	3	2	NA	0.815164968685396
ANLN	1	1	NA	NA	NA	3	NA	4	2	NA	0.920830937216734
ANO1	1	NA	NA	NA	NA	NA	NA	NA	0	NA	0.198446968079369
ANO10	1	NA	NA	NA	NA	NA	NA	NA	0	NA	0.17140806212778
ANO2	1	NA	NA	NA	NA	NA	NA	NA	0	NA	0.188647434676128
ANO3	1	NA	NA	NA	NA	NA	NA	NA	0	NA	0.251291833808817
ANO4	1	NA	NA	NA	NA	NA	NA	NA	0	NA	0.0483318413311307
ANO5	2	NA	NA	NA	NA	NA	NA	NA	0	NA	0.261022069994748
ANO6	1	NA	NA	NA	NA	1	NA	1	1	NA	0.137089373910915
ANO7	1	NA	NA	NA	NA	NA	NA	NA	0	NA	0.167550587882821
ANO7L1	1	NA	NA	NA	NA	NA	NA	NA	0	NA	0.114371359811310
ANO8	1	NA	NA	NA	NA	NA	NA	NA	0	NA	0.27357915373735
ANO9	1	NA	NA	NA	NA	NA	NA	NA	0	NA	0.098724694909217
ANP32A	1	17	NA	NA	NA	3	NA	20	2	1	0.798992896596218
ANP32B	1	3	NA	NA	NA	5	NA	8	2	NA	0.889787951988046
ANP32D	1	NA	NA	NA	NA	NA	NA	NA	0	NA	0.15882267160842
ANP32E	1	3	NA	NA	NA	8	NA	11	2	NA	0.99101012911509
ANPEP	1	NA	21	NA	NA	1	NA	22	2	NA	0.850493883330504
ANTXR1	2	NA	NA	NA	NA	1	NA	1	1	NA	0.544938301919467
ANTXR2	2	1	NA	NA	NA	NA	NA	1	1	NA	0.668702755770161
ANTXRL	1	NA	NA	NA	NA	NA	NA	NA	0	NA	0.114371359811310
ANUBL1	1	NA	NA	NA	NA	1	NA	1	1	NA	0.108217934036621
ANXA1	1	15	NA	NA	4	4	NA	23	3	NA	0.995434935939848
ANXA10	1	NA	NA	NA	NA	NA	NA	NA	0	NA	0.0228811977300707
ANXA11	1	6	NA	NA	1	NA	NA	7	2	NA	0.978450596239826
ANXA13	1	NA	NA	NA	NA	NA	NA	NA	0	NA	0.0801814483792761
ANXA2	1	20	NA	NA	11	9	NA	39	3	NA	0.996501130782327
ANXA2P2	1	3	NA	NA	NA	2	NA	5	2	NA	0.781199836008485
ANXA2R	1	NA	NA	NA	NA	NA	NA	NA	0	NA	0.114371359811310
ANXA3	1	4	NA	NA	NA	1	NA	5	2	NA	0.735994604063014
ANXA4	1	3	NA	NA	NA	NA	NA	3	1	NA	0.819332661627151
ANXA5	1	8	NA	NA	NA	NA	NA	8	1	NA	0.800905186959344
ANXA6	1	8	NA	NA	NA	1	NA	9	2	NA	0.745940815979388
ANXA7	1	4	NA	NA	NA	NA	NA	4	1	NA	0.146890833176851
ANXA8	1	1	NA	NA	NA	NA	NA	1	1	NA	0.749902315179654
ANXA8L1	1	NA	NA	NA	NA	NA	NA	NA	0	NA	0.225965059043345
ANXA8L2	1	1	NA	NA	NA	NA	NA	1	1	NA	0.757766024550513
ANXA9	1	1	NA	NA	NA	3	NA	4	2	NA	0.770017947847812
AOAH	1	NA	NA	NA	NA	NA	NA	NA	0	NA	0.0956120489588484
AOC2	1	NA	29	NA	NA	2	NA	27	2	NA	0.870042493011673
AOC3	1	NA	29	NA	NA	NA	NA	25	1	NA	0.739821132912046
AOX1	1	1	9	NA	NA	NA	NA	10	2	NA	0.973834041775546
AP000295.9	1	NA	NA	NA	NA	NA	NA	NA	0	NA	0.114371359811310
AP000304.12	1	NA	NA	NA	NA	NA	NA	NA	0	NA	0.114371359811310
AP000322.53	1	NA	NA	NA	NA	NA	NA	NA	0	NA	0.114371359811310
AP000322.54	1	NA	NA	NA	NA	NA	NA	NA	0	NA	0.114371359811310
AP000350.10	1	NA	NA	NA	NA	NA	NA	NA	0	NA	0.114371359811310
AP000350.4	1	NA	NA	NA	NA	NA	NA	NA	0	NA	0.114371359811310
AP000525.1	1	NA	NA	NA	NA	NA	NA	NA	0	NA	0.114371359811310
AP000552.1	1	NA	NA	NA	NA	NA	NA	NA	0	NA	0.114371359811310
AP000679.2	1	NA	NA	NA	NA	NA	NA	NA	0	NA	0.114371359811310
AP000708.1	1	NA	NA	NA	NA	NA	NA	NA	0	NA	0.114371359811310
AP000752.1	1	NA	NA	NA	NA	NA	NA	NA	0	NA	0.114371359811310
AP000769.1	1	NA	NA	NA	NA	NA	NA	NA	0	NA	0.114371359811310
AP000783.1	1	NA	NA	NA	NA	NA	NA	NA	0	NA	0.114371359811310
AP000789.1	1	NA	NA	NA	NA	NA	NA	NA	0	NA	0.114371359811310
AP000790.1	1	NA	NA	NA	NA	NA	NA	NA	0	NA	0.111589187111348
AP000867.1	1	NA	NA	NA	NA	NA	NA	NA	0	NA	0.0345569289040644
AP000892.4	1	NA	NA	NA	NA	NA	NA	NA	0	NA	0.114371359811310
AP000907.2	1	NA	NA	NA	NA	NA	NA	NA	0	NA	0.114371359811310
AP000974.1	1	NA	NA	NA	NA	NA	NA	NA	0	NA	0.0467717310119850
AP001024.1	1	NA	NA	NA	NA	NA	NA	NA	0	NA	0.114371359811310
AP001024.2	1	NA	NA	NA	NA	NA	NA	NA	0	NA	0.114371359811310
AP001055.7	1	NA	NA	NA	NA	NA	NA	NA	0	NA	0.114371359811310
AP001264.1	1	NA	NA	NA	NA	NA	NA	NA	0	NA	0.114371359811310
AP001468.1	1	NA	NA	NA	NA	NA	NA	NA	0	NA	0.100659496416709
AP001496.1	1	NA	NA	NA	NA	NA	NA	NA	0	NA	0.0548961973651062
AP001619.1	1	NA	NA	NA	NA	NA	NA	NA	0	NA	0.114371359811310
AP001631.10	1	NA	NA	NA	NA	NA	NA	NA	0	NA	0.114371359811310
AP001652.1	1	NA	NA	NA	NA	NA	NA	NA	0	NA	0.0548961973651062
AP001781.3	1	NA	NA	NA	NA	NA	NA	NA	0	NA	0.114371359811310
AP001793.2	1	NA	NA	NA	NA	NA	NA	NA	0	NA	0.114371359811310
AP001816.1	1	NA	NA	NA	NA	NA	NA	NA	0	NA	0.114371359811310
AP001885.1	1	NA	NA	NA	NA	NA	NA	NA	0	NA	0.114371359811310
AP002348.1	1	NA	NA	NA	NA	NA	NA	NA	0	NA	0.114371359811310
AP002380.1	1	NA	NA	NA	NA	NA	NA	NA	0	NA	0.114371359811310
AP002383.1	1	NA	NA	NA	NA	NA	NA	NA	0	NA	0.114371359811310
AP002414.1	1	NA	NA	NA	NA	NA	NA	NA	0	NA	0.114371359811310
AP002853.1	1	NA	NA	NA	NA	NA	NA	NA	0	NA	0.114371359811310
AP002853.2	1	NA	NA	NA	NA	NA	NA	NA	0	NA	0.114371359811310
AP002884.2	1	NA	NA	NA	NA	NA	NA	NA	0	NA	0.114371359811310
AP003068.23	1	NA	NA	NA	NA	NA	NA	NA	0	NA	0.114371359811310
AP003068.6	1	NA	NA	NA	NA	NA	NA	NA	0	NA	0.114371359811310
AP003392.4	1	NA	NA	NA	NA	NA	NA	NA	0	NA	0.114371359811310
AP003774.4	1	NA	NA	NA	NA	NA	NA	NA	0	NA	0.114371359811310
AP005380.1	1	NA	NA	NA	NA	NA	NA	NA	0	NA	0.114371359811310
AP005482.1	1	NA	NA	NA	NA	NA	NA	NA	0	NA	0.114371359811310
AP006621.5	1	NA	NA	NA	NA	NA	NA	NA	0	NA	0.114371359811310
AP1AR	1	NA	NA	NA	NA	NA	NA	NA	0	NA	0.114371359811310
AP1B1	1	15	NA	NA	NA	1	NA	16	2	1	0.798746157047685
AP1G1	1	16	NA	NA	NA	3	NA	19	2	1	0.960985504675469
AP1G2	1	6	NA	NA	NA	3	NA	9	2	NA	0.910809998799413
AP1M1	1	16	NA	NA	NA	NA	NA	16	1	NA	0.812048019285247
AP1M2	1	9	NA	NA	NA	NA	NA	9	1	NA	0.679800588805072
AP1S1	2	7	NA	NA	NA	2	NA	9	2	NA	0.931406098704347
AP1S2	2	2	NA	NA	NA	2	NA	4	2	NA	0.845825321587824
AP1S3	1	NA	NA	NA	NA	1	NA	1	1	NA	0.533114496666686
AP2A1	1	11	NA	NA	NA	7	NA	18	2	NA	0.978104367859088
AP2A2	1	10	NA	NA	NA	3	NA	13	2	1	0.932569196475463
AP2B1	1	26	NA	NA	NA	3	NA	28	2	1	0.927003410231763
AP2M1	1	27	NA	NA	NA	3	NA	30	2	NA	0.94536978814762
AP2S1	1	5	NA	NA	NA	5	NA	10	2	NA	0.965226731155893
AP3B1	2	6	NA	NA	NA	2	NA	8	2	NA	0.823784800935945
AP3B2	1	2	NA	NA	NA	1	NA	3	2	NA	0.929090577203855
AP3D1	1	2	NA	NA	NA	1	NA	3	2	NA	0.844394381642676
AP3M1	1	4	NA	NA	NA	1	NA	5	2	NA	0.945149854881108
AP3M2	1	NA	NA	NA	NA	4	NA	4	1	NA	0.811344802806574
AP3S1	1	1	NA	NA	NA	NA	NA	1	1	NA	0.53917561279198
AP3S2	1	5	NA	NA	NA	NA	NA	5	1	NA	0.800905186959344
AP4B1	1	3	NA	NA	NA	8	NA	11	2	NA	0.975401226149847
AP4E1	1	4	NA	NA	NA	3	NA	7	2	NA	0.639430483588599
AP4M1	2	3	NA	NA	NA	6	NA	9	2	NA	0.973061718784135
AP4S1	1	2	NA	NA	NA	12	NA	14	2	NA	0.981878256350842
AP5B1	1	NA	NA	NA	NA	NA	NA	NA	0	NA	0.114371359811310
AP5M1	1	NA	NA	NA	NA	NA	NA	NA	0	NA	0.114371359811310
AP5S1	1	NA	NA	NA	NA	NA	NA	NA	0	NA	0.114371359811310
AP5Z1	1	NA	NA	NA	NA	NA	NA	NA	0	NA	0.114371359811310
APAF1	2	10	NA	NA	NA	NA	NA	10	1	1	0.694371349841874
APBA1	1	12	NA	NA	NA	NA	NA	12	1	2	0.7885842817234
APBA2	2	9	NA	NA	NA	NA	NA	9	1	NA	0.804092828720061
APBA3	1	2	NA	NA	NA	5	NA	7	2	NA	0.884459656975636
APBB1	1	58	NA	NA	6	NA	NA	64	2	NA	0.893595068445667
APBB1IP	1	5	NA	NA	NA	NA	NA	5	1	NA	0.484335924231136
APBB2	1	1	NA	NA	NA	3	NA	4	2	NA	0.92138935659624
APBB3	1	3	NA	NA	NA	2	NA	5	2	NA	0.304330439171182
APC	3	109	NA	NA	NA	3	NA	112	2	2	0.858876973984299
APC2	1	15	NA	NA	NA	1	4	19	3	NA	0.990713987099103
APCDD1	2	NA	NA	NA	NA	NA	NA	NA	0	NA	0.301397244416856
APCDD1L	1	NA	NA	NA	NA	NA	NA	NA	0	NA	0.142604506959826
APCS	1	7	NA	NA	NA	NA	NA	7	1	NA	0.255976207121611
APEH	1	2	NA	NA	NA	3	NA	5	2	NA	0.796908676352217
APEX1	2	15	NA	NA	NA	7	NA	22	2	NA	0.964093145255408
APEX2	1	8	NA	NA	NA	NA	NA	8	1	NA	0.205725245404755
APH1A	1	4	NA	NA	NA	NA	1	4	2	NA	0.962861860446426
APH1B	1	NA	NA	NA	NA	NA	NA	NA	0	NA	0.240036911798824
API5	1	1	NA	NA	NA	NA	NA	1	1	NA	0.53917561279198
APIP	1	5	NA	NA	NA	NA	NA	5	1	NA	0.369540254467721
APITD1	1	13	NA	NA	31	3	NA	47	3	NA	0.992271738980388
APITD1-CORT	1	NA	NA	NA	NA	NA	NA	NA	0	NA	0.114371359811310
APLF	1	4	NA	NA	NA	3	NA	7	2	NA	0.0120896458809859
APLN	1	NA	NA	NA	NA	NA	NA	NA	0	NA	0.00260706787338169
APLNR	1	NA	NA	NA	NA	NA	NA	NA	0	NA	0.145587936203877
APLP1	1	23	NA	NA	NA	NA	NA	23	1	NA	0.760167731342357
APLP2	1	10	NA	NA	NA	1	NA	11	2	NA	0.887424775936624
APOA1	2	17	NA	NA	1	8	NA	26	3	NA	0.998244580024764
APOA1BP	1	2	NA	NA	NA	NA	NA	2	1	NA	0.651787837098496
APOA2	2	3	NA	NA	NA	8	NA	11	2	NA	0.58613480381119
APOA4	2	1	NA	NA	NA	3	NA	4	2	NA	0.833697812959606
APOA5	2	NA	NA	NA	NA	NA	NA	NA	0	NA	0.304255926863649
APOB	2	14	NA	NA	NA	15	NA	29	2	NA	0.982741902201535
APOB48R	1	NA	NA	NA	NA	3	NA	3	1	NA	0.340912402459394
APOBEC1	1	6	16	NA	2	NA	NA	14	3	NA	0.92099126269416
APOBEC2	1	1	16	NA	1	NA	NA	8	3	NA	0.995673817127447
APOBEC3A	1	NA	16	NA	NA	NA	NA	7	1	NA	0.749070461278857
APOBEC3B	1	NA	16	NA	NA	1	NA	8	2	NA	0.0886175674591359
APOBEC3C	1	1	16	NA	NA	NA	NA	8	2	NA	0.950054048763935
APOBEC3D	1	NA	NA	NA	NA	1	NA	1	1	NA	0.00462589349552806
APOBEC3F	1	NA	16	NA	NA	NA	NA	7	1	NA	0.220135321623445
APOBEC3G	1	4	16	NA	NA	NA	NA	11	2	NA	0.894114506293044
APOBEC3H	1	NA	NA	NA	NA	NA	NA	NA	0	NA	0.0116137634378887
APOBEC4	1	NA	16	NA	NA	NA	NA	7	1	NA	0.503001310046997
APOBR	1	NA	NA	NA	NA	NA	NA	NA	0	NA	0.114371359811310
APOC1	1	1	NA	NA	NA	2	NA	3	2	NA	0.75207785137231
APOC1P1	1	NA	NA	NA	NA	5	NA	5	1	NA	0.471208295418694
APOC2	2	NA	NA	NA	NA	1	NA	1	1	NA	0.372416846990625
APOC3	2	1	NA	NA	NA	9	NA	10	2	NA	0.967479228395138
APOC4	1	NA	NA	NA	NA	NA	NA	NA	0	NA	0.0799658873301687
APOD	1	3	NA	NA	NA	NA	NA	3	1	NA	0.408760963550497
APOE	2	7	NA	NA	NA	1	NA	8	2	NA	0.766722860158899
APOF	1	2	NA	NA	NA	2	NA	4	2	NA	0.860816286558824
APOH	1	3	NA	NA	2	5	NA	10	3	NA	0.996049723916543
APOL1	1	1	NA	NA	NA	NA	NA	1	1	NA	0.416827799656764
APOL2	1	NA	NA	NA	NA	1	NA	1	1	NA	0.147960420483070
APOL3	1	NA	NA	NA	NA	NA	NA	NA	0	NA	0.0737819340281212
APOL4	1	NA	NA	NA	NA	1	NA	1	1	NA	0.121126289729780
APOL5	1	NA	NA	NA	NA	NA	NA	NA	0	NA	7.16693417517418e-05
APOL6	1	NA	NA	NA	NA	1	NA	1	1	NA	0.356160092077287
APOLD1	1	NA	NA	NA	NA	NA	NA	NA	0	NA	0.410099499562042
APOM	1	2	NA	NA	NA	9	NA	11	2	NA	0.980563514153815
APOO	1	NA	NA	NA	NA	2	NA	2	1	NA	0.37764196854614
APOOL	1	NA	NA	NA	NA	NA	NA	NA	0	NA	0.0250004819042608
APOPT1	1	NA	NA	NA	NA	NA	NA	NA	0	NA	0.114371359811310
APP	2	34	NA	NA	NA	1	NA	35	2	1	0.928651667920773
APPBP2	1	20	NA	NA	NA	3	NA	23	2	NA	0.896203761836947
APPL1	1	11	NA	NA	NA	2	NA	13	2	1	0.924673540390155
APPL2	1	6	NA	NA	NA	1	NA	7	2	NA	0.888471162398174
APRIN	1	NA	NA	NA	2	NA	NA	2	1	NA	0.53917561279198
APRT	2	2	45	NA	NA	4	NA	46	3	NA	0.987654027076508
APTX	2	4	NA	NA	1	3	NA	8	3	NA	0.97037972002766
AQP1	2	6	NA	NA	NA	NA	NA	6	1	NA	0.754760017431653
AQP10	1	NA	NA	NA	NA	1	NA	1	1	NA	0.196322228362113
AQP11	1	NA	NA	NA	NA	1	NA	1	1	NA	0.00862271892738451
AQP12A	1	NA	NA	NA	NA	NA	NA	NA	0	NA	0.0716115970840275
AQP12B	1	NA	NA	NA	NA	NA	NA	NA	0	NA	0.0716115970840275
AQP2	2	1	NA	NA	NA	NA	NA	1	1	NA	0.741230666134119
AQP3	2	2	NA	NA	NA	NA	NA	2	1	NA	0.514226521863603
AQP4	1	1	NA	NA	NA	NA	NA	1	1	NA	0.562031093665063
AQP5	1	1	NA	NA	NA	NA	NA	1	1	NA	0.785707045596836
AQP6	1	NA	NA	NA	NA	NA	NA	NA	0	NA	0.127303532698265
AQP7	1	NA	NA	NA	NA	NA	NA	NA	0	NA	0.038128117443585
AQP8	1	NA	NA	NA	NA	1	NA	1	1	NA	0.362485948011023
AQP9	1	NA	NA	NA	NA	NA	NA	NA	0	NA	0.127247010376620
AQR	1	1	NA	NA	NA	2	NA	3	2	NA	0.943846725050542
AR	3	158	NA	4	NA	NA	1	159	3	2	0.999998327902998
ARAF	1	20	NA	NA	366	2	NA	380	3	2	0.985480366372331
ARAP1	1	4	NA	NA	NA	1	NA	5	2	NA	0.866003703512028
ARAP2	1	NA	NA	NA	NA	1	NA	1	1	NA	0.161989850187414
ARAP3	1	NA	NA	NA	NA	NA	NA	NA	0	NA	0.184634446516363
ARC	1	1	NA	NA	1	NA	NA	2	2	NA	0.903480681073223
ARCN1	1	4	NA	NA	NA	NA	NA	4	1	NA	0.481929156728706
AREG	1	1	NA	NA	NA	NA	2	2	2	NA	0.730195816366155
AREGB	1	NA	NA	NA	NA	NA	NA	NA	0	NA	0.0723507732101386
ARF1	1	23	NA	NA	NA	NA	NA	23	1	NA	0.800905186959344
ARF3	1	6	NA	NA	NA	3	NA	9	2	NA	0.955060899290782
ARF4	1	4	NA	NA	NA	4	NA	8	2	NA	0.95484921665292
ARF5	1	3	NA	NA	NA	NA	NA	3	1	NA	0.606807812515689
ARF6	1	27	NA	NA	NA	1	NA	28	2	NA	0.782039809128237
ARFGAP1	1	3	NA	NA	NA	NA	NA	3	1	NA	0.637025253727625
ARFGAP2	1	NA	NA	NA	NA	3	NA	3	1	NA	0.485929845564735
ARFGAP3	1	NA	NA	NA	NA	1	NA	1	1	NA	0.104559643250072
ARFGEF1	1	4	NA	NA	NA	NA	NA	4	1	NA	0.83882548238772
ARFGEF2	2	4	NA	NA	NA	5	NA	9	2	NA	0.95082333524365
ARFIP1	1	3	NA	NA	NA	NA	NA	3	1	NA	0.520991338550535
ARFIP2	1	9	NA	NA	NA	2	NA	11	2	1	0.874456430752147
ARFRP1	1	1	NA	NA	NA	5	NA	6	2	NA	0.934180217158498
ARG1	2	3	7	NA	NA	NA	NA	10	2	NA	0.984285624656207
ARG2	1	NA	7	NA	NA	1	NA	8	2	NA	0.965304307325547
ARGFX	1	NA	NA	NA	NA	NA	NA	NA	0	NA	0.00253190148232321
ARGLU1	1	1	NA	NA	NA	1	NA	2	2	NA	0.903404741917064
ARHGAP1	1	8	NA	NA	NA	5	NA	13	2	2	0.944171230277906
ARHGAP10	1	4	NA	NA	NA	NA	NA	4	1	NA	0.679660973166211
ARHGAP11A	1	1	NA	NA	NA	NA	NA	1	1	NA	0.750463885956587
ARHGAP11B	1	NA	NA	NA	NA	NA	NA	NA	0	NA	0.114371359811310
ARHGAP12	1	NA	NA	NA	NA	NA	NA	NA	0	NA	0.120863071142066
ARHGAP15	1	2	NA	NA	NA	NA	NA	2	1	NA	0.503723934303603
ARHGAP17	1	14	NA	NA	NA	NA	NA	14	1	NA	0.79611618057528
ARHGAP18	1	1	NA	NA	NA	NA	NA	1	1	NA	0.694365051197617
ARHGAP19	1	NA	NA	NA	NA	3	NA	3	1	NA	0.610042255369569
ARHGAP20	1	1	NA	NA	77	NA	NA	76	2	NA	0.81279106860819
ARHGAP21	1	1	NA	NA	NA	NA	NA	1	1	NA	0.747754892320836
ARHGAP22	1	1	NA	NA	NA	2	NA	3	2	NA	0.924953793753472
ARHGAP23	1	3	NA	NA	NA	NA	NA	3	1	NA	0.588597013293668
ARHGAP24	1	NA	NA	NA	NA	4	NA	4	1	NA	0.486244984743384
ARHGAP25	1	NA	NA	NA	NA	1	NA	1	1	NA	0.452058986242974
ARHGAP26	1	5	NA	NA	NA	NA	NA	5	1	NA	0.560010179267158
ARHGAP27	1	3	NA	NA	NA	1	NA	4	2	NA	0.731196952393116
ARHGAP28	1	NA	NA	NA	NA	NA	NA	NA	0	NA	0.0302382145646243
ARHGAP29	1	6	NA	NA	NA	NA	NA	6	1	NA	0.43127981143233
ARHGAP30	1	NA	NA	NA	NA	NA	NA	NA	0	NA	0.113987181328328
ARHGAP31	1	1	NA	NA	NA	NA	NA	1	1	NA	0.53917561279198
ARHGAP32	1	21	NA	NA	NA	NA	NA	21	1	NA	0.53917561279198
ARHGAP33	1	1	NA	NA	NA	NA	NA	1	1	NA	0.53917561279198
ARHGAP35	1	NA	NA	NA	NA	NA	NA	NA	0	NA	0.114371359811310
ARHGAP36	1	NA	NA	NA	NA	NA	NA	NA	0	NA	0.114371359811310
ARHGAP39	1	NA	NA	NA	NA	1	NA	1	1	NA	0.230912229909725
ARHGAP4	1	NA	NA	NA	NA	1	NA	1	1	NA	0.507941756390889
ARHGAP40	1	NA	NA	NA	NA	NA	NA	NA	0	NA	0.114371359811310
ARHGAP42	1	NA	NA	NA	NA	NA	NA	NA	0	NA	0.114371359811310
ARHGAP44	1	NA	NA	NA	NA	NA	NA	NA	0	NA	0.114371359811310
ARHGAP5	1	5	NA	NA	NA	3	NA	8	2	NA	0.932184981897881
ARHGAP6	1	NA	NA	NA	NA	NA	NA	NA	0	NA	0.122787751025139
ARHGAP8	1	NA	NA	NA	NA	NA	NA	NA	0	NA	0.229518628832774
ARHGAP9	1	1	NA	NA	NA	NA	NA	1	1	NA	0.355932286614706
ARHGDIA	1	31	NA	NA	NA	4	NA	35	2	NA	0.97255337155666
ARHGDIB	1	5	NA	NA	3	1	NA	9	3	NA	0.987455146653342
ARHGDIG	1	5	NA	NA	NA	NA	NA	5	1	NA	0.849961679996201
ARHGEF1	1	11	NA	NA	NA	4	NA	15	2	NA	0.959523844869663
ARHGEF10	2	1	NA	NA	NA	NA	NA	1	1	NA	0.656994754372146
ARHGEF10L	1	NA	NA	NA	NA	NA	NA	NA	0	NA	0.222571241195872
ARHGEF11	1	7	NA	NA	NA	NA	NA	7	1	1	0.591864386876816
ARHGEF12	1	8	NA	3	NA	NA	NA	8	2	1	0.999705613069123
ARHGEF15	1	4	NA	NA	NA	NA	NA	4	1	NA	0.666530635989653
ARHGEF16	1	2	NA	NA	NA	NA	NA	2	1	NA	0.754870526372456
ARHGEF17	1	1	NA	NA	NA	NA	NA	1	1	NA	0.620326968136976
ARHGEF18	1	4	NA	NA	NA	1	NA	5	2	NA	0.843543638321774
ARHGEF19	1	NA	NA	NA	NA	1	NA	1	1	NA	0.340029894877833
ARHGEF2	1	13	NA	NA	NA	1	NA	14	2	NA	0.724879642190758
ARHGEF25	1	NA	NA	NA	NA	NA	NA	NA	0	NA	0.114371359811310
ARHGEF26	1	NA	NA	NA	NA	NA	NA	NA	0	NA	0.114371359811310
ARHGEF3	1	2	NA	NA	NA	NA	NA	2	1	NA	0.67827577623636
ARHGEF33	1	NA	NA	NA	NA	NA	NA	NA	0	NA	0.114371359811310
ARHGEF35	1	NA	NA	NA	NA	NA	NA	NA	0	NA	0.114371359811310
ARHGEF37	1	NA	NA	NA	NA	NA	NA	NA	0	NA	0.114371359811310
ARHGEF38	1	NA	NA	NA	NA	NA	NA	NA	0	NA	0.114371359811310
ARHGEF4	1	4	NA	NA	NA	NA	NA	4	1	NA	0.486950397332192
ARHGEF40	1	NA	NA	NA	NA	NA	NA	NA	0	NA	0.114371359811310
ARHGEF5	1	1	NA	NA	NA	NA	NA	1	1	NA	0.346192081686047
ARHGEF6	2	2	NA	NA	NA	NA	NA	2	1	1	0.49717481127148
ARHGEF7	1	11	NA	NA	NA	1	NA	12	2	1	0.893856062670925
ARHGEF9	2	4	NA	NA	NA	NA	NA	4	1	NA	0.538166916936412
ARID1A	1	25	NA	NA	NA	4	NA	29	2	NA	0.941649604179577
ARID1B	1	15	NA	NA	NA	1	NA	16	2	NA	0.736416912163198
ARID2	1	13	NA	NA	NA	NA	NA	13	1	NA	0.485409051086398
ARID3A	1	2	NA	NA	27	1	NA	30	3	NA	0.982446554522898
ARID3B	1	4	NA	NA	15	1	NA	20	3	NA	0.984771164151617
ARID3C	1	NA	NA	NA	NA	NA	NA	NA	0	NA	0.00555876091714857
ARID4A	1	18	NA	NA	NA	5	NA	23	2	NA	0.898067980729658
ARID4B	1	9	NA	NA	NA	1	NA	10	2	NA	0.785961594880188
ARID5A	1	NA	NA	NA	NA	2	NA	2	1	NA	0.298340171249285
ARID5B	1	NA	NA	NA	NA	1	NA	1	1	NA	0.544875682725055
ARIH1	1	4	NA	NA	NA	3	NA	7	2	NA	0.965867773666132
ARIH2	1	37	NA	NA	14	NA	NA	51	2	NA	0.95941555972149
ARL1	1	8	NA	NA	NA	NA	NA	8	1	1	0.800905186959344
ARL10	1	NA	NA	NA	NA	NA	NA	NA	0	NA	0.147611192381874
ARL11	1	1	NA	NA	NA	2	NA	3	2	NA	0.910139269800795
ARL13A	1	NA	NA	NA	NA	NA	NA	NA	0	NA	0.256993123141197
ARL13B	2	NA	NA	NA	NA	NA	NA	NA	0	NA	0.114371359811310
ARL14	1	NA	NA	NA	NA	1	NA	1	1	NA	0.137877857530765
ARL15	1	13	NA	NA	NA	1	NA	14	2	NA	0.903404741917064
ARL16	1	NA	NA	NA	NA	2	NA	2	1	NA	0.347103360932355
ARL17A	1	NA	NA	NA	NA	NA	NA	NA	0	NA	0.114371359811310
ARL17B	1	NA	NA	NA	NA	NA	NA	NA	0	NA	0.114371359811310
ARL2	1	8	NA	NA	NA	3	NA	11	2	NA	0.925741875868873
ARL2BP	1	3	NA	NA	NA	NA	NA	3	1	NA	0.800905186959344
ARL3	1	9	NA	NA	NA	3	NA	12	2	1	0.94156220422927
ARL4A	1	1	NA	NA	NA	3	NA	4	2	NA	0.94156220422927
ARL4C	1	NA	NA	NA	NA	NA	NA	NA	0	NA	0.307483654878265
ARL4D	1	12	NA	NA	NA	1	NA	13	2	NA	0.931850835751717
ARL5A	1	4	NA	NA	NA	1	NA	5	2	NA	0.942613563496325
ARL5B	1	NA	NA	NA	NA	NA	NA	NA	0	NA	0.119784890192018
ARL5C	1	NA	NA	NA	NA	NA	NA	NA	0	NA	0.162221101561799
ARL6	2	6	NA	NA	NA	NA	NA	6	1	NA	0.53917561279198
ARL6IP1	1	6	NA	NA	NA	4	NA	10	2	NA	0.95484921665292
ARL6IP4	1	2	NA	NA	5	NA	NA	7	2	NA	0.387585191641165
ARL6IP5	1	3	NA	NA	NA	4	NA	7	2	NA	0.974977609176756
ARL6IP6	1	1	NA	NA	NA	2	NA	3	2	NA	0.406526068500659
ARL8A	1	NA	NA	NA	NA	NA	NA	NA	0	NA	0.449964960264766
ARL8B	1	2	NA	NA	NA	1	NA	3	2	NA	0.731196952393116
ARL9	1	NA	NA	NA	NA	NA	NA	NA	0	NA	0.0117195992000670
ARMC1	1	NA	NA	NA	NA	NA	NA	NA	0	NA	0.325720550518129
ARMC10	1	1	NA	NA	NA	NA	NA	1	1	NA	0.547818781144118
ARMC12	1	NA	NA	NA	NA	NA	NA	NA	0	NA	0.114371359811310
ARMC2	1	NA	NA	NA	NA	NA	NA	NA	0	NA	0.0650137831148955
ARMC3	1	NA	NA	NA	NA	NA	NA	NA	0	NA	0.126247059046453
ARMC4	1	NA	NA	NA	NA	NA	NA	NA	0	NA	0.131388085144541
ARMC5	1	NA	NA	NA	NA	1	NA	1	1	NA	0.443116573143774
ARMC6	1	4	NA	NA	17	2	NA	23	3	NA	0.985834591387749
ARMC7	1	2	NA	NA	NA	NA	NA	2	1	NA	0.803478985541097
ARMC8	1	1	NA	NA	NA	NA	NA	1	1	NA	0.266393022699098
ARMC9	1	NA	NA	NA	NA	2	NA	2	1	NA	0.379835247326638
ARMCX1	1	NA	NA	NA	NA	NA	NA	NA	0	NA	0.114371359811310
ARMCX2	1	1	NA	NA	NA	NA	NA	1	1	NA	0.503398716758833
ARMCX3	1	4	NA	NA	NA	NA	NA	4	1	NA	0.53917561279198
ARMCX4	1	NA	NA	NA	NA	NA	NA	NA	0	NA	0.114371359811310
ARMCX5	1	NA	NA	NA	NA	NA	NA	NA	0	NA	0.114371359811310
ARMCX6	1	NA	NA	NA	NA	NA	NA	NA	0	NA	0.0104623205116589
ARMS2	1	NA	NA	NA	NA	NA	NA	NA	0	NA	0.114371359811310
ARNT	1	23	NA	NA	NA	1	NA	24	2	1	0.574822868276102
ARNT2	1	4	NA	NA	3	NA	NA	7	2	NA	0.983138475081818
ARNTL	1	17	NA	NA	4	2	NA	23	3	1	0.98199054197637
ARNTL2	1	2	NA	NA	NA	1	NA	3	2	NA	0.82825223237342
ARPC1A	1	1	NA	NA	NA	1	NA	2	2	NA	0.875512974706023
ARPC1B	1	3	NA	NA	NA	NA	NA	3	1	NA	0.822372663440337
ARPC2	1	6	NA	NA	NA	NA	NA	6	1	NA	0.800905186959344
ARPC3	1	13	NA	NA	NA	5	NA	18	2	NA	0.941819860615479
ARPC3B	1	1	NA	NA	NA	NA	NA	1	1	NA	0.53917561279198
ARPC4	1	8	NA	NA	NA	3	NA	11	2	NA	0.824138295266208
ARPC4-TTLL3	1	NA	NA	NA	NA	NA	NA	NA	0	NA	0.114371359811310
ARPC5	1	4	NA	NA	NA	1	NA	5	2	NA	0.813146553601528
ARPC5L	1	2	NA	NA	NA	4	NA	6	2	NA	0.90775207823158
ARPM1	1	NA	NA	NA	NA	5	NA	5	1	NA	0.471208295418694
ARPP19	1	1	NA	NA	NA	3	NA	4	2	NA	0.94156220422927
ARPP21	1	NA	NA	NA	NA	NA	NA	NA	0	NA	0.114371359811310
ARR3	1	20	NA	NA	NA	NA	NA	20	1	NA	0.712278038683265
ARRB1	1	45	NA	NA	NA	1	8	50	3	NA	0.980941764988038
ARRB2	1	40	NA	NA	NA	1	NA	41	2	NA	0.784676094239159
ARRDC1	1	NA	NA	NA	NA	1	NA	1	1	NA	0.306873489512548
ARRDC2	1	NA	NA	NA	NA	3	NA	3	1	NA	0.645903978493702
ARRDC3	1	3	NA	NA	NA	6	NA	9	2	NA	0.943612406144459
ARRDC4	1	NA	NA	NA	5	7	NA	12	2	NA	0.976963321691427
ARRDC5	1	NA	NA	NA	NA	1	NA	1	1	NA	0.0814883493084263
ARSA	3	NA	NA	NA	NA	NA	NA	NA	0	NA	0.153362005225350
ARSB	2	NA	NA	NA	NA	7	NA	7	1	NA	0.835096712909965
ARSD	1	NA	NA	NA	NA	NA	NA	NA	0	NA	0.114371359811310
ARSE	2	2	23	NA	NA	NA	NA	23	2	NA	0.974268827502363
ARSF	1	NA	NA	NA	NA	NA	NA	NA	0	NA	0.000364799446023166
ARSG	1	NA	NA	NA	NA	1	NA	1	1	NA	0.442961872042628
ARSH	1	NA	NA	NA	NA	NA	NA	NA	0	NA	0.0926436420320509
ARSI	1	NA	NA	NA	NA	NA	NA	NA	0	NA	0.351519219937449
ARSJ	1	NA	NA	NA	NA	NA	NA	NA	0	NA	0.356653869255332
ARSK	1	NA	NA	NA	NA	4	NA	4	1	NA	0.573966193043933
ART1	1	NA	NA	NA	NA	NA	NA	NA	0	NA	0.262440444190045
ART3	1	NA	NA	NA	NA	NA	NA	NA	0	NA	0.156489108925692
ART4	1	NA	NA	NA	NA	3	NA	3	1	NA	0.0274789373648763
ART5	1	NA	NA	NA	NA	NA	NA	NA	0	NA	0.137678838469723
ARTN	1	1	NA	NA	NA	2	NA	3	2	NA	0.589603735883285
ARV1	1	1	NA	NA	NA	2	NA	3	2	NA	0.765824129287342
ARVCF	1	2	NA	NA	NA	26	NA	28	2	NA	0.999790651143359
ARX	2	NA	NA	NA	NA	2	NA	2	1	NA	0.282681495523763
AS3MT	1	NA	NA	NA	NA	NA	NA	NA	0	NA	0.0702088284186547
ASAH1	2	2	12	NA	NA	1	NA	15	3	NA	0.973128220412069
ASAH2	1	NA	NA	NA	NA	NA	NA	NA	0	NA	0.167795917174882
ASAH2B	1	NA	NA	NA	NA	NA	NA	NA	0	NA	0.112378503181661
ASAH2C	1	NA	NA	NA	NA	NA	NA	NA	0	NA	0.0865176303536852
ASAP1	1	10	NA	NA	NA	NA	NA	10	1	NA	0.850189255812728
ASAP2	1	5	NA	NA	NA	1	NA	6	2	NA	0.784334730131777
ASAP3	1	NA	NA	NA	NA	NA	NA	NA	0	NA	0.35951484585888
ASB1	1	2	NA	NA	NA	NA	NA	2	1	NA	0.838229092575462
ASB10	1	NA	NA	NA	NA	NA	NA	NA	0	NA	0.0449065975831156
ASB11	1	NA	NA	NA	NA	NA	NA	NA	0	NA	0.307483654878265
ASB12	1	3	NA	NA	NA	NA	NA	3	1	NA	0.520494663267474
ASB13	1	4	NA	NA	NA	1	NA	5	2	NA	0.884758526396861
ASB14	1	NA	NA	NA	NA	NA	NA	NA	0	NA	0.0564632680824823
ASB15	1	NA	NA	NA	NA	NA	NA	NA	0	NA	0.167446753014411
ASB16	1	NA	NA	NA	NA	NA	NA	NA	0	NA	0.107192671923515
ASB17	1	NA	NA	NA	NA	NA	NA	NA	0	NA	0.157400762398534
ASB18	1	NA	NA	NA	NA	NA	NA	NA	0	NA	0.113666969174762
ASB2	1	2	NA	NA	NA	2	NA	4	2	NA	0.707161589874623
ASB3	1	5	NA	NA	NA	1	NA	6	2	NA	0.872476595065369
ASB4	1	5	NA	NA	NA	NA	NA	5	1	NA	0.783700535542019
ASB5	1	NA	NA	NA	NA	NA	NA	NA	0	NA	0.329206117158569
ASB6	1	2	NA	NA	NA	4	NA	6	2	NA	0.945842267668068
ASB7	1	3	NA	NA	NA	1	NA	4	2	NA	0.937351809080587
ASB8	1	3	NA	NA	NA	1	NA	4	2	NA	0.851968466914798
ASB9	1	3	NA	NA	NA	NA	NA	3	1	NA	0.59263882055826
ASCC1	1	4	NA	NA	55	NA	NA	55	2	NA	0.912463595195382
ASCC2	1	35	NA	NA	NA	1	NA	36	2	NA	0.90872526554699
ASCC3	1	7	58	NA	11	NA	NA	46	3	NA	0.9675118179146
ASCC3L1	1	NA	NA	NA	3	NA	NA	3	1	NA	0.53917561279198
ASCL1	2	3	NA	NA	1	1	NA	5	3	NA	0.972996344199922
ASCL2	1	6	NA	NA	1	NA	NA	7	2	NA	0.974403302137198
ASCL3	1	1	NA	NA	NA	NA	NA	1	1	NA	0.405593505616025
ASCL4	1	1	NA	NA	NA	NA	NA	1	1	NA	0.53917561279198
ASF1A	1	14	NA	NA	1	NA	NA	15	2	NA	0.973294904543727
ASF1B	1	30	NA	NA	3	4	NA	37	3	NA	0.994312130217314
ASGR1	1	1	NA	NA	NA	3	NA	4	2	NA	0.799922568184618
ASGR2	1	1	NA	NA	NA	1	NA	2	2	NA	0.571983724240032
ASH1L	1	2	NA	NA	NA	NA	NA	2	1	NA	0.789810733661395
ASH2L	1	41	NA	NA	NA	1	NA	41	2	NA	0.89096474842276
ASIC1	1	NA	NA	NA	NA	NA	NA	NA	0	NA	0.114371359811310
ASIC2	1	NA	NA	NA	NA	NA	NA	NA	0	NA	0.114371359811310
ASIC3	1	NA	NA	NA	NA	NA	NA	NA	0	NA	0.114371359811310
ASIC4	1	NA	NA	NA	NA	NA	NA	NA	0	NA	0.114371359811310
ASIC5	1	NA	NA	NA	NA	NA	NA	NA	0	NA	0.114371359811310
ASIP	1	NA	NA	NA	NA	NA	NA	NA	0	NA	0.140886394978175
ASL	3	1	28	NA	NA	NA	NA	17	2	NA	0.964183576453718
ASMT	2	NA	12	NA	NA	NA	NA	12	1	NA	0.724396369993169
ASMTL	1	2	NA	NA	NA	2	NA	4	2	NA	0.735593276164615
ASNA1	1	4	NA	NA	NA	3	NA	7	2	NA	0.96265371792693
ASNS	1	5	42	NA	NA	NA	NA	36	2	NA	0.949365333974006
ASNSD1	1	NA	NA	NA	NA	4	NA	4	1	NA	0.65753323665034
ASPA	3	NA	11	NA	NA	2	NA	13	2	NA	0.93837692943530
ASPDH	1	NA	NA	NA	NA	NA	NA	NA	0	NA	0.00871593567879532
ASPG	1	NA	NA	NA	NA	1	NA	1	1	NA	0.289420402346716
ASPH	1	1	NA	NA	NA	2	NA	3	2	NA	0.658309461116245
ASPHD1	1	NA	NA	NA	NA	1	NA	1	1	NA	0.16192886784125
ASPHD2	1	NA	NA	NA	NA	1	NA	1	1	NA	0.507665325686019
ASPM	2	3	NA	NA	NA	3	NA	6	2	NA	0.650289653475228
ASPN	1	NA	NA	NA	NA	NA	NA	NA	0	NA	0.272031884279000
ASPRV1	1	1	NA	NA	NA	NA	NA	1	1	NA	0.0283275570319227
ASPSCR1	1	6	NA	NA	71	4	NA	76	3	NA	0.952407733170147
ASRGL1	1	NA	20	NA	NA	NA	NA	19	1	NA	0.0643002015403059
ASS1	3	4	26	NA	NA	NA	NA	21	2	NA	0.971360070393163
ASTE1	1	NA	NA	NA	1	NA	NA	1	1	NA	0.665765649609404
ASTL	1	NA	NA	NA	NA	5	NA	5	1	NA	0.192514311045448
ASTN1	1	NA	NA	NA	NA	NA	NA	NA	0	NA	0.166474291421622
ASTN2	1	NA	NA	NA	NA	1	NA	1	1	NA	0.365587129359097
ASUN	1	NA	NA	NA	NA	NA	NA	NA	0	NA	0.114371359811310
ASXL1	1	2	NA	NA	NA	12	NA	14	2	NA	0.756261110958454
ASXL2	1	2	NA	NA	NA	NA	NA	2	1	NA	0.625700156951352
ASXL3	1	NA	NA	NA	NA	NA	NA	NA	0	NA	0.254086530334335
ASZ1	1	NA	NA	NA	NA	NA	NA	NA	0	NA	0.186032132468197
ATAD1	1	2	NA	NA	NA	NA	NA	2	1	NA	0.683114491083698
ATAD2	1	9	NA	NA	NA	5	NA	12	2	NA	0.95909053433425
ATAD2B	1	NA	NA	NA	NA	2	NA	2	1	NA	0.251438634401274
ATAD3A	1	8	NA	NA	NA	NA	NA	8	1	NA	0.735489525488829
ATAD3B	1	9	NA	NA	1	NA	NA	10	2	NA	0.935577982016194
ATAD3C	1	NA	NA	NA	NA	NA	NA	NA	0	NA	0.0728655507034106
ATAD5	1	4	NA	NA	NA	1	NA	5	2	NA	0.590418449123589
ATAT1	1	NA	NA	NA	NA	NA	NA	NA	0	NA	0.114371359811310
ATCAY	2	NA	NA	NA	NA	NA	NA	NA	0	NA	0.152300232268858
ATE1	1	1	NA	NA	NA	2	NA	3	2	NA	0.823452658638018
ATF1	1	9	NA	NA	6	2	3	20	4	1	0.99901419717369
ATF2	1	29	NA	NA	10	4	2	42	4	1	0.99942754535747
ATF3	2	23	NA	NA	NA	271	NA	292	2	1	1
ATF4	1	28	NA	NA	2	10	NA	38	3	1	0.997861227923178
ATF5	1	6	NA	NA	1	NA	NA	7	2	NA	0.927750417781306
ATF6	1	11	NA	NA	94	2	NA	107	3	1	0.986471687580622
ATF6B	1	3	NA	NA	NA	3	NA	6	2	NA	0.824138295266208
ATF7	1	5	NA	NA	8	2	NA	15	3	NA	0.993052338236734
ATF7IP	1	13	NA	NA	NA	NA	NA	13	1	NA	0.612728159777387
ATF7IP2	1	3	NA	NA	NA	NA	NA	3	1	NA	0.710020099915009
ATG10	1	11	NA	NA	NA	NA	NA	11	1	NA	0.649248868662921
ATG12	1	18	NA	NA	NA	NA	NA	18	1	NA	0.491315202326288
ATG13	1	3	NA	NA	NA	NA	NA	3	1	NA	0.53917561279198
ATG14	1	4	NA	NA	NA	NA	NA	4	1	NA	0.53917561279198
ATG16L1	1	12	NA	NA	NA	3	NA	15	2	NA	0.933375906498929
ATG16L2	1	NA	NA	NA	NA	2	NA	2	1	NA	0.518207345589689
ATG2A	1	11	NA	NA	NA	1	NA	12	2	NA	0.89586453602291
ATG2B	1	2	NA	NA	NA	2	NA	4	2	NA	0.82618709570965
ATG3	1	18	NA	NA	NA	4	NA	22	2	NA	0.971291368297106
ATG4A	1	NA	NA	NA	NA	NA	NA	NA	0	NA	0.00970374103650644
ATG4B	1	16	NA	NA	2	2	NA	20	3	NA	0.985880858322444
ATG4C	1	9	NA	NA	NA	3	NA	12	2	NA	0.891663610412073
ATG4D	1	NA	NA	NA	NA	1	NA	1	1	NA	0.469871115216362
ATG5	1	8	NA	NA	NA	1	NA	9	2	NA	0.741366319538048
ATG7	1	12	NA	NA	NA	1	NA	13	2	NA	0.447698391246596
ATG9A	1	NA	NA	NA	NA	1	NA	1	1	NA	0.559088609289724
ATHL1	1	NA	NA	NA	NA	NA	NA	NA	0	NA	0.179400644825734
ATIC	2	12	53	NA	NA	1	NA	49	3	NA	0.96768887876878
ATL1	2	NA	NA	NA	NA	2	NA	2	1	NA	0.452948452863353
ATL2	1	1	NA	NA	NA	NA	NA	1	1	NA	0.0709460186891751
ATL3	1	NA	NA	NA	NA	5	NA	5	1	NA	0.274866540632841
ATM	3	67	NA	1	155	1	NA	223	4	1	0.915072124577656
ATMIN	1	NA	NA	NA	NA	3	NA	3	1	NA	0.252139516018492
ATN1	1	18	NA	NA	NA	2	NA	20	2	NA	0.453149013939476
ATOH1	1	NA	NA	NA	6	NA	NA	6	1	NA	0.577407873716366
ATOH7	1	NA	NA	NA	2	NA	NA	2	1	NA	0.800905186959344
ATOH8	1	NA	NA	NA	NA	1	NA	1	1	NA	0.405750998781969
ATOX1	1	2	NA	NA	NA	NA	NA	2	1	NA	0.53917561279198
ATP10A	1	NA	NA	NA	NA	NA	NA	NA	0	NA	0.265952406572731
ATP10B	1	NA	NA	NA	NA	NA	NA	NA	0	NA	0.19402210302167
ATP10D	1	NA	NA	NA	NA	NA	NA	NA	0	NA	0.229639876975652
ATP11A	1	NA	NA	NA	NA	NA	NA	NA	0	NA	0.171228510733914
ATP11B	1	NA	NA	NA	NA	1	NA	1	1	NA	0.341146746896346
ATP11C	1	NA	NA	NA	NA	NA	NA	NA	0	NA	0.110357056773108
ATP12A	1	1	NA	NA	NA	NA	NA	1	1	NA	0.74555124514254
ATP13A1	1	NA	NA	NA	NA	1	NA	1	1	NA	0.618220929976989
ATP13A2	2	NA	58	NA	NA	NA	NA	29	1	NA	0.226815082334292
ATP13A3	1	NA	NA	NA	NA	1	NA	1	1	NA	0.402647238715303
ATP13A4	1	NA	NA	NA	NA	NA	NA	NA	0	NA	0.160315915797207
ATP13A5	1	NA	NA	NA	NA	NA	NA	NA	0	NA	0.124907476765536
ATP1A1	1	8	NA	NA	NA	NA	NA	8	1	NA	0.825369857851034
ATP1A1OS	1	NA	NA	NA	NA	NA	NA	NA	0	NA	0.114371359811310
ATP1A2	2	NA	NA	NA	NA	NA	NA	NA	0	NA	0.280030474233526
ATP1A3	2	NA	NA	NA	NA	NA	NA	NA	0	NA	0.295260347361835
ATP1A4	1	NA	NA	NA	NA	NA	NA	NA	0	NA	0.104965441606297
ATP1B1	1	3	NA	NA	NA	NA	NA	3	1	NA	0.719279259713065
ATP1B2	1	NA	NA	NA	NA	NA	NA	NA	0	NA	0.323477140952156
ATP1B3	1	1	NA	NA	NA	NA	NA	1	1	NA	0.53917561279198
ATP1B4	1	NA	NA	NA	NA	NA	NA	NA	0	NA	0.158767124262670
ATP2A1	2	2	NA	NA	NA	NA	NA	2	1	NA	0.768793162829212
ATP2A2	2	7	NA	NA	5	1	NA	13	3	NA	0.988532786804052
ATP2A3	2	1	NA	NA	NA	NA	NA	1	1	NA	0.614842304953165
ATP2B1	1	1	NA	NA	NA	NA	NA	1	1	NA	0.81379099998761
ATP2B2	2	3	NA	NA	NA	NA	NA	3	1	NA	0.74355133187519
ATP2B3	1	1	NA	NA	NA	NA	NA	1	1	NA	0.800905186959344
ATP2B4	1	4	NA	NA	NA	1	NA	5	2	NA	0.921656596302275
ATP2C1	2	NA	NA	NA	NA	NA	NA	NA	0	NA	0.194824566152112
ATP2C2	1	NA	NA	NA	NA	NA	NA	NA	0	NA	0.188752625482232
ATP4A	1	NA	NA	NA	NA	NA	NA	NA	0	NA	0.250600588843151
ATP4B	1	NA	NA	NA	NA	NA	NA	NA	0	NA	0.180595673370291
ATP5A1	1	12	NA	NA	NA	1	NA	13	2	NA	0.93826691192813
ATP5B	1	10	NA	NA	3	7	NA	20	3	NA	0.995711337354478
ATP5C1	1	21	NA	NA	NA	1	NA	22	2	NA	0.945149854881108
ATP5D	1	NA	NA	NA	NA	5	NA	5	1	NA	0.753922444314162
ATP5E	2	NA	NA	NA	NA	NA	NA	NA	0	NA	0.114371359811310
ATP5EP2	1	NA	NA	NA	NA	NA	NA	NA	0	NA	0.100457727851633
ATP5F1	1	3	NA	NA	NA	3	NA	6	2	NA	0.840117484239303
ATP5G1	1	NA	NA	NA	NA	5	NA	5	1	NA	0.830549347873166
ATP5G2	1	NA	NA	NA	NA	3	NA	3	1	NA	0.739926981115372
ATP5G3	1	1	NA	NA	NA	NA	NA	1	1	NA	0.641406232850208
ATP5H	1	1	NA	NA	NA	NA	NA	1	1	NA	0.641406232850208
ATP5I	1	1	NA	NA	NA	3	NA	4	2	NA	0.94156220422927
ATP5J	1	1	NA	NA	NA	NA	NA	1	1	NA	0.607613591169239
ATP5J2	1	15	NA	NA	NA	4	NA	19	2	NA	0.86564881324639
ATP5J2-PTCD1	1	NA	NA	NA	NA	NA	NA	NA	0	NA	0.114371359811310
ATP5L	1	4	NA	NA	1	NA	NA	5	2	NA	0.913796382038008
ATP5L2	1	NA	NA	NA	NA	NA	NA	NA	0	NA	0.114371359811310
ATP5O	1	2	NA	NA	NA	2	NA	4	2	NA	0.920122605798423
ATP5S	1	NA	NA	NA	NA	NA	NA	NA	0	NA	0.0541872544848461
ATP5SL	1	NA	NA	NA	NA	1	NA	1	1	NA	0.444784563497026
ATP6	1	1	NA	NA	NA	NA	NA	1	1	NA	0.53917561279198
ATP6AP1	1	3	NA	NA	NA	1	NA	4	2	NA	0.841047768806223
ATP6AP1L	1	NA	NA	NA	NA	NA	NA	NA	0	NA	0.131729416880333
ATP6AP2	2	2	NA	NA	NA	NA	NA	2	1	NA	0.53917561279198
ATP6V0A1	1	NA	NA	NA	NA	NA	NA	NA	0	NA	0.409950941151387
ATP6V0A2	2	NA	NA	NA	NA	NA	NA	NA	0	NA	0.162554728364351
ATP6V0A4	2	1	NA	NA	NA	NA	NA	1	1	NA	0.623531734078877
ATP6V0B	1	NA	NA	NA	NA	5	NA	5	1	NA	0.63258165491823
ATP6V0C	1	2	NA	NA	NA	3	NA	5	2	NA	0.925403218383012
ATP6V0D1	1	1	NA	NA	NA	8	NA	9	2	NA	0.957034221101785
ATP6V0D2	1	NA	NA	NA	NA	NA	NA	NA	0	NA	0.307483654878265
ATP6V0E1	1	NA	NA	NA	NA	1	NA	1	1	NA	0.507941756390889
ATP6V0E2	1	NA	NA	NA	NA	1	NA	1	1	NA	0.230912229909725
ATP6V1A	1	NA	NA	NA	NA	NA	NA	NA	0	NA	0.108635296089871
ATP6V1B1	2	1	NA	NA	NA	NA	NA	1	1	NA	0.691748736696785
ATP6V1B2	1	NA	NA	NA	NA	1	NA	1	1	NA	0.655401337935434
ATP6V1C1	1	NA	NA	NA	NA	5	NA	5	1	NA	0.8495070996479
ATP6V1C2	1	NA	NA	NA	NA	NA	NA	NA	0	NA	0.289023276502419
ATP6V1D	1	NA	NA	NA	NA	3	NA	3	1	NA	0.340912402459394
ATP6V1E1	1	7	NA	NA	NA	1	NA	8	2	NA	0.895427295676934
ATP6V1E2	1	NA	NA	NA	NA	NA	NA	NA	0	NA	0.0529388496890271
ATP6V1F	1	1	NA	NA	NA	2	NA	3	2	NA	0.765746912755192
ATP6V1G1	1	2	NA	NA	NA	5	NA	7	2	NA	0.965226731155893
ATP6V1G2	1	1	NA	NA	NA	3	NA	4	2	NA	0.824902258629568
ATP6V1G2-DDX39B	1	NA	NA	NA	NA	NA	NA	NA	0	NA	0.114371359811310
ATP6V1G3	1	NA	NA	NA	NA	NA	NA	NA	0	NA	0.114371359811310
ATP6V1H	1	1	NA	NA	NA	5	NA	6	2	NA	0.926117696559592
ATP7A	2	2	NA	NA	NA	NA	NA	2	1	NA	0.490618581915669
ATP7B	2	3	NA	NA	NA	1	NA	4	2	NA	0.805405385281379
ATP8	1	4	NA	NA	NA	NA	NA	4	1	NA	0.53917561279198
ATP8A1	1	NA	NA	NA	NA	NA	NA	NA	0	NA	0.291068251907857
ATP8A2	1	NA	NA	NA	NA	NA	NA	NA	0	NA	0.282170022937774
ATP8B1	2	NA	NA	NA	NA	NA	NA	NA	0	NA	0.405498833436915
ATP8B2	1	NA	NA	NA	NA	1	NA	1	1	NA	0.383590776101937
ATP8B3	1	NA	NA	NA	NA	NA	NA	NA	0	NA	0.149265571687426
ATP8B4	1	NA	NA	NA	NA	NA	NA	NA	0	NA	0.290745721715984
ATP9A	1	NA	NA	NA	NA	NA	NA	NA	0	NA	0.216799789328520
ATP9B	1	NA	NA	NA	NA	1	NA	1	1	NA	0.414251896858466
ATPAF1	1	2	NA	NA	NA	NA	NA	2	1	NA	0.683114491083698
ATPAF1-AS1	1	NA	NA	NA	NA	NA	NA	NA	0	NA	0.114371359811310
ATPAF2	2	NA	NA	NA	NA	2	NA	2	1	NA	0.628276866682337
ATPBD4	1	NA	NA	NA	NA	1	NA	1	1	NA	0.284431527138692
ATPIF1	1	1	NA	NA	1	3	NA	5	3	NA	0.993196212986324
ATR	2	59	NA	NA	NA	2	NA	61	2	2	0.84629772746987
ATRIP	1	10	NA	NA	NA	NA	NA	10	1	NA	0.460412777054881
ATRN	1	NA	NA	NA	NA	1	NA	1	1	NA	0.37556588749964
ATRNL1	1	1	NA	NA	NA	NA	NA	1	1	NA	0.666172162034891
ATRX	2	17	NA	NA	1	1	NA	19	3	NA	0.978254632715545
ATXN1	1	14	NA	NA	NA	5	NA	19	2	NA	0.933754677482582
ATXN10	1	4	NA	NA	NA	NA	NA	4	1	NA	0.62883624518757
ATXN1L	1	3	NA	NA	NA	1	NA	4	2	NA	0.734160358877754
ATXN2	1	3	NA	NA	NA	NA	NA	3	1	NA	0.571983408891998
ATXN2L	1	7	NA	NA	NA	1	7	15	3	NA	0.990578303472955
ATXN3	1	18	NA	NA	2	4	NA	24	3	NA	0.973958638384499
ATXN3L	1	NA	NA	NA	NA	NA	NA	NA	0	NA	0.0859578283295183
ATXN7	1	69	NA	NA	NA	1	NA	70	2	NA	0.67148904988535
ATXN7L1	1	NA	NA	NA	NA	NA	NA	NA	0	NA	0.0318869687393802
ATXN7L2	1	1	NA	NA	NA	3	NA	4	2	NA	0.69457549428007
ATXN7L3	1	8	NA	NA	NA	NA	NA	8	1	NA	0.831801357494743
ATXN7L3B	1	1	NA	NA	NA	NA	NA	1	1	NA	0.53917561279198
AUH	2	NA	8	NA	NA	NA	NA	6	1	NA	0.769826731098993
AUP1	1	13	NA	NA	NA	1	NA	14	2	NA	0.822796979270465
AURKA	1	28	NA	1	NA	9	NA	37	3	NA	0.923241172472784
AURKAIP1	1	NA	NA	NA	10	5	NA	15	2	NA	0.852290266619608
AURKB	1	21	NA	1	80	1	NA	102	4	1	0.643854513987819
AURKC	2	NA	NA	NA	67	NA	NA	67	1	NA	0.628066248549301
AUTS2	1	NA	NA	NA	NA	NA	NA	NA	0	NA	0.0988111201638386
AVEN	1	3	NA	NA	2	1	NA	6	3	NA	0.95111858155628
AVIL	1	1	NA	NA	NA	NA	NA	1	1	NA	0.265364226057788
AVL9	1	NA	NA	NA	NA	NA	NA	NA	0	NA	0.232023112600260
AVP	2	2	NA	NA	NA	NA	NA	2	1	NA	0.585178979843874
AVPI1	1	1	NA	NA	NA	5	NA	6	2	NA	0.87018501059499
AVPR1A	1	2	NA	NA	NA	NA	NA	2	1	NA	0.564512657280723
AVPR1B	1	1	NA	NA	NA	NA	NA	1	1	NA	0.702333931600564
AVPR2	2	8	NA	NA	NA	1	NA	9	2	NA	0.731196952393116
AWAT1	1	NA	NA	NA	NA	NA	NA	NA	0	NA	0.166861565880689
AWAT2	1	NA	NA	NA	NA	NA	NA	NA	0	NA	0.114371359811310
AXDND1	1	NA	NA	NA	NA	NA	NA	NA	0	NA	0.114371359811310
AXIN1	2	31	NA	2	NA	NA	15	39	3	NA	0.995544624601215
AXIN2	2	6	NA	NA	NA	5	1	11	3	NA	0.99445096669897
AXL	1	9	NA	NA	11	2	NA	22	3	2	0.991442049861813
AZGP1	1	1	NA	NA	NA	NA	NA	1	1	NA	0.762264420281201
AZI1	1	4	NA	NA	NA	3	NA	7	2	NA	0.906284818589992
AZI2	1	1	NA	NA	NA	NA	NA	1	1	NA	0.800905186959344
AZIN1	1	3	NA	NA	NA	1	NA	4	2	NA	0.834796774701787
AZU1	1	NA	NA	NA	NA	NA	NA	NA	0	NA	0.145165773243992
B2M	2	5	NA	NA	NA	7	NA	12	2	3	0.538673118603402
B3GALNT1	2	NA	NA	NA	NA	NA	NA	NA	0	NA	0.0707287340440406
B3GALNT2	1	NA	NA	NA	NA	2	NA	2	1	NA	0.155244386786657
B3GALT1	1	1	NA	NA	NA	5	NA	6	2	NA	0.925842327643733
B3GALT2	1	NA	NA	NA	NA	NA	NA	NA	0	NA	0.39363045554584
[truncated: 19,864 more rows]
